# Supplementary material for: Long noncoding RNA SATB1-AS1 contributes to the chemotherapy resistance through the microRNA-580/ 2’-5’-oligoadenylate synthetase 2 axis in acute myeloid leukemia
Source: Bioengineered. 2021 Sep 13;12(1):6403–17. doi: 10.1080/21655979.2021.1971508 (PMC8806783; doi:10.1080/21655979.2021.1971508)
Supplement: Supplemental Material [file KBIE_A_1971508_SM9696.xlsx]

## Sheet: supplementary Files-Rawdata
GeneID	Healthy-1	Healthy-2	Healthy-3	Healthy-1	Healthy-5	Healthy-6	AML-1	AML-2	AML-3	AML-4	AML-5	AML-6
SNORD121B	125	115	120	118	124	117	116	125	125	116	122	119
HTR4	0	0	0	0	1	0	4	0	0	0	0	0
SNORD121A	56	53	46	49	44	45	59	55	48	42	48	56
HTR6	1	2	0	0	5	1	1	1	2	0	3	0
HTR7	61	53	51	56	44	57	62	59	52	55	46	58
RNU6-654P	38	38	40	38	39	39	50	40	42	43	41	40
RN7SL563P	1	1	1	1	1	1	1	1	1	1	1	1
EXOC3-AS1	38	42	40	39	39	35	44	37	42	41	42	40
DHDH	17	20	21	20	20	20	18	17	21	18	19	23
RNU6-653P	35	26	29	27	29	38	70	66	61	68	74	51
COL13A1	14	22	27	21	30	24	20	38	29	20	36	18
LOC105376404	6	1	1	0	1	1	1	1	1	1	1	1
LOC105376405	23	23	12	18	14	12	14	71	11	24	16	80
LOC105376400	126	119	134	122	135	129	116	129	126	118	123	117
HCGVIII-2	4	6	1	4	5	1	8	15	9	2	6	2
T	68	65	53	56	60	54	48	41	53	40	52	52
LOC105376402	1	1	1	3	4	1	3	6	3	6	1	14
ISX-AS1	1	1	1	4	1	1	1	1	2	2	1	14
LOC105376403	81	79	76	73	81	75	77	86	78	78	79	80
RNU6-656P	3	1	1	1	1	1	1	1	1	1	1	1
RN7SL561P	5	6	7	5	7	3	8	7	5	3	10	6
LOC100335030	11	5	5	5	1	0	7	8	4	7	3	3
DHFR	20	18	16	16	16	21	14	14	19	14	15	11
RNU6-655P	11	10	5	6	4	9	8	7	12	6	0	6
TRX-CAT2-1	0	1	0	0	0	1	1	1	1	0	0	0
RNU6-650P	71	70	40	62	30	43	36	37	34	36	37	39
MYBPC3	11	7	11	11	10	5	26	20	32	20	15	16
MYBPC1	44	42	34	41	35	35	43	47	32	30	37	46
MYBPC2	3	1	8	2	6	16	1	18	11	12	15	1
TMEFF1	1	1	1	5	15	3	1	1	1	6	3	1
TMEFF2	20	17	1	10	2	2	2	1	1	0	11	1
TRDD2	1	6	2	1	1	5	6	1	2	1	5	2
TRDD3	12	11	4	3	7	8	2	4	9	8	1	9
TRDD1	30	27	1	18	5	10	5	3	1	5	2	1
RPS7P11	56	40	110	83	99	98	75	79	78	80	83	72
RPS7P12	63	65	67	63	64	63	58	59	70	64	61	53
RPS7P10	12	3	4	9	2	4	18	4	11	9	6	7
BORCS7-ASMT	99	102	89	96	94	94	100	136	113	100	117	98
TRV-TAC2-1	1	1	1	1	1	1	1	1	1	1	1	1
RPS7P15	1	1	1	1	1	1	1	1	1	1	1	1
RPS7P13	26	25	37	28	43	49	17	40	30	17	32	32
RPS7P14	34	33	37	35	34	33	36	32	39	36	34	34
RNU6-652P	89	91	67	77	58	57	55	56	54	45	61	66
MBD3	104	109	106	108	116	115	106	98	112	108	109	116
MBD4	0	6	1	0	0	1	2	0	12	0	2	0
MBD5	1	3	14	5	9	4	13	1	11	11	5	4
MBD6	32	28	32	35	35	37	29	25	27	30	38	33
MBD1	1	1	1	1	1	1	3	4	3	1	1	1
MBD2	9	7	5	3	1	3	5	2	1	7	7	11
RNU6-651P	106	93	90	102	78	93	106	94	89	92	79	95
FBXO27	36	42	46	44	44	43	45	43	53	55	48	46
FBXO28	81	81	90	94	101	104	75	58	73	63	69	77
FBXO25	12	10	16	10	18	23	10	16	10	12	15	20
FBXO24	0	0	0	0	0	0	1	3	0	0	0	1
MCHR2-AS1	1	1	3	1	1	3	2	1	1	0	1	1
FBXO21	1	1	1	1	1	1	1	2	1	1	1	1
FBXO22	16	13	15	13	17	18	15	17	17	20	17	15
MYBPHL	2	2	1	1	1	1	1	2	1	1	1	1
FBXO18	2	2	1	4	3	5	1	2	1	1	2	2
FBXO16	1	1	1	1	1	1	1	1	1	1	1	4
FBXO17	14	17	15	11	13	14	11	14	13	12	14	7
FBXO15	2	2	1	1	1	1	4	3	6	1	5	1
FBXO10	8	7	7	12	9	1	1	12	3	4	6	9
FBXO11	9	4	7	4	5	5	4	8	6	4	2	1
MINPP1	12	11	11	13	11	11	9	13	10	14	7	7
FBXO47	2	10	4	1	1	3	2	2	8	6	9	2
FBXO48	68	74	57	66	74	60	47	60	54	41	70	61
FBXO45	1	3	4	2	2	1	2	8	7	2	5	27
FBXO46	69	68	71	64	77	77	77	80	82	89	81	56
FBXO43	34	36	35	39	37	34	37	38	39	40	36	32
FBXO44	1	1	1	1	1	2	1	2	1	1	1	1
FBXO41	19	22	21	19	24	22	18	32	20	22	23	23
FBXO42	1	1	1	4	1	2	1	5	1	1	1	1
GRAMD4P3	8	11	1	1	1	1	1	1	1	1	1	1
GRAMD4P4	150	152	168	145	166	160	204	168	173	196	165	167
FBXO40	53	53	58	60	56	57	56	58	65	67	60	61
GRAMD4P1	1	1	1	1	1	1	2	1	1	1	1	0
GRAMD4P2	43	45	39	44	40	42	42	39	38	41	41	39
GRAMD4P7	34	39	37	37	40	42	41	35	44	40	40	38
GRAMD4P8	29	34	19	25	22	14	13	15	14	19	16	38
GRAMD4P5	2	2	1	3	15	9	6	6	10	14	16	6
GRAMD4P6	27	35	29	28	29	29	26	25	30	23	27	27
MBIP	41	37	27	27	26	25	22	10	11	16	15	37
HTR1E	10	8	10	6	5	6	4	5	10	11	7	6
HTR1F	0	0	2	0	7	2	1	1	4	2	0	4
FBXO38	6	11	7	5	6	6	9	6	1	6	4	1
OR3A5P	3	3	1	1	1	1	6	8	1	4	8	1
HTR1D	2	2	33	15	28	26	14	13	8	81	13	12
FBXO39	5	1	1	1	1	1	29	2	1	3	2	1
HTR1A	2	9	4	0	3	1	4	5	7	0	0	4
FBXO36	35	29	33	33	28	26	36	35	36	51	31	31
HTR1B	1	6	1	0	0	1	1	1	1	0	0	1
FBXO34	91	96	55	92	46	66	60	95	37	46	60	46
FBXO32	1	1	3	3	1	15	2	1	1	1	1	0
FBXO33	19	22	17	24	21	23	21	22	18	22	21	24
FBXO30	3	1	10	1	6	14	1	2	6	1	4	1
FAM90A1	34	24	17	25	10	24	29	24	0	12	0	24
FBXO31	9	4	4	6	6	6	13	6	3	1	6	7
AGAP1-IT1	1	1	1	1	1	4	1	10	2	1	1	2
HTR2B	2	2	2	1	1	2	6	3	1	1	1	3
HTR2C	38	40	29	36	26	30	27	25	30	31	28	29
HTR2A	65	64	46	70	43	50	56	44	40	45	44	59
HCFC1-AS1	33	34	41	39	38	38	37	37	45	45	38	37
MBL2	19	20	12	20	10	11	15	15	15	14	14	12
HTR3E	0	0	2	0	8	3	6	6	0	4	5	11
VPS13C	19	10	9	12	17	18	18	17	17	16	16	17
VPS13D	0	0	7	6	22	19	0	1	7	0	12	0
DHPS	2	1	0	0	1	2	1	1	1	1	1	3
VPS13A	1	5	1	1	0	1	0	1	1	0	1	1
HTR3C	27	25	26	21	22	25	24	38	21	22	26	27
VPS13B	3	1	1	3	0	1	1	10	1	0	0	2
HTR3D	1	1	1	2	6	1	17	1	1	13	1	1
HTR3A	53	59	49	63	54	48	56	43	43	53	48	59
HTR3B	172	180	179	170	186	180	172	168	179	168	178	174
CD24P4	1	1	0	0	0	0	1	1	0	0	2	0
CD24P1	3	2	39	19	50	41	24	46	42	54	36	37
CD24P2	2	6	1	1	6	1	7	5	1	2	3	8
LOC257396	5	12	8	11	8	10	20	12	11	11	9	6
KCNQ5-IT1	39	45	48	43	48	50	45	49	49	49	48	51
IL2RG	1	1	1	0	1	3	1	1	1	0	1	1
CYP4A27P	10	4	7	8	6	5	8	1	0	1	0	3
LOC727884	1	1	2	2	1	1	1	1	1	1	1	1
OR7E55P	54	56	44	78	40	44	40	25	16	35	28	65
OR7E53P	88	30	150	122	160	151	143	122	116	165	136	111
GPKOW	1	1	3	1	1	1	1	2	1	1	1	36
TRDJ2	8	6	15	9	18	14	25	21	20	24	20	14
TRDJ3	5	0	8	7	3	8	4	6	4	7	5	17
TRDJ1	1	6	1	1	1	1	7	1	1	2	1	2
HTR5A	0	2	5	1	1	2	10	1	0	1	4	0
IL2RA	102	92	93	95	103	102	93	103	100	80	93	105
ANKRD62P1-PARP4P3	17	17	21	22	24	20	25	22	24	28	23	18
TRDJ4	54	47	65	59	83	75	75	67	67	53	70	68
IL2RB	40	34	53	39	51	49	42	41	55	47	44	46
CYP4A26P	1	1	1	2	1	1	1	1	1	2	1	2
LOC727896	78	79	77	81	76	79	75	71	86	83	80	80
RNU7-9P	24	26	23	21	31	22	30	29	27	28	27	25
OR2AH1P	24	10	7	24	28	24	53	59	53	79	37	25
PEX26	0	4	0	0	0	0	26	1	21	35	0	0
IL36A	1	1	7	1	3	1	6	1	1	1	1	1
IL36B	6	4	6	5	9	10	5	13	10	4	7	7
LOC100506985	92	89	75	91	81	80	75	79	82	70	88	81
OR7E43P	77	83	80	82	80	80	74	72	84	82	82	80
RNU7-8P	11	9	11	8	9	7	1	7	15	4	4	5
ZNF542P	4	4	1	1	2	1	1	1	1	1	4	1
CRISPLD1	2	6	3	4	3	1	7	3	8	4	6	6
CRISPLD2	44	43	46	44	52	51	56	55	53	54	45	44
LOC100506974	10	1	35	28	45	47	29	1	18	22	30	6
LOC727874	51	62	34	45	44	44	29	48	36	35	39	37
DHX8	9	3	0	0	1	0	1	4	1	1	1	0
DHX9	2	4	4	12	1	3	8	2	5	5	4	8
LOC727838	162	148	147	145	153	143	152	166	153	144	157	153
LOC390282	2	2	1	1	1	1	1	2	1	1	1	1
MC2R	10	5	1	2	9	6	23	27	15	28	25	15
STK25P1	93	83	93	85	101	94	106	93	101	96	100	98
OR7E47P	1	1	1	1	1	1	1	1	1	2	1	0
SLC10A4	6	5	8	4	7	11	11	9	11	3	4	1
SLC10A5	122	120	137	123	149	134	134	129	145	138	140	135
SLC10A6	63	59	65	59	71	69	61	73	67	55	68	59
SLC10A7	69	70	68	75	66	68	65	61	72	71	64	70
TRDV2	1	1	1	1	1	1	1	1	1	1	1	1
TRDV3	1	1	7	1	25	7	9	16	8	8	18	7
SLC10A1	1	4	1	4	1	1	15	6	8	15	22	1
SLC10A2	4	2	3	5	7	6	1	7	13	15	7	5
TRDV1	2	0	0	3	3	3	0	0	0	0	5	1
SLC10A3	46	48	45	53	48	46	42	43	53	53	47	50
IL36G	58	56	54	53	66	66	34	71	39	36	53	37
LOC100506990	34	38	49	36	47	35	44	40	51	45	42	29
PEX5L	27	31	36	37	32	35	31	26	36	38	34	35
MC1R	38	41	38	37	38	36	39	40	40	41	37	34
LOC101805491	0	0	4	1	0	0	5	1	0	3	0	0
LOC100506999	4	1	18	13	14	17	13	11	7	8	8	3
OR7E46P	1	1	1	1	0	1	3	10	19	1	0	25
LOC105376380	2	1	1	0	1	0	1	10	1	1	1	1
LOC101927801	1	2	1	0	3	7	2	4	1	5	1	0
OR3A4P	35	43	38	45	41	41	39	37	45	45	42	40
LOC150596	10	5	8	9	7	13	5	13	5	8	7	12
RNU7-5P	79	87	57	76	64	61	60	38	51	43	46	44
MC4R	1	5	1	0	1	1	1	1	1	1	1	1
LOC105376386	20	19	23	19	15	18	20	55	20	18	16	16
LOC105376387	6	4	7	9	1	3	6	1	4	8	6	4
LOC105376388	63	62	65	65	73	66	61	60	68	62	66	59
LOC105376381	3	0	13	1	17	7	20	1	21	3	10	2
LOC105376382	6	2	0	4	2	1	1	1	0	1	0	0
LOC400043	1	2	1	1	1	1	2	1	1	1	1	1
LOC105376383	36	33	21	26	21	22	23	22	16	24	20	31
LOC105376384	1	8	5	1	6	8	1	15	1	4	2	1
LOC101927809	1	2	1	1	1	1	2	2	1	2	1	1
ZHX2	20	16	26	18	29	36	43	24	39	42	25	41
ZHX3	22	29	22	20	22	22	25	27	21	25	21	22
LOC101927814	16	15	12	11	12	12	6	11	11	12	11	12
LOC101927811	2	2	1	1	1	1	2	3	1	3	1	5
CSRP2P1	57	43	66	49	61	61	70	76	69	59	58	56
CACYBP	33	32	32	26	37	29	32	44	33	32	40	31
MLECP1	0	0	0	0	0	0	0	0	0	0	0	0
RNU7-4P	15	16	6	15	8	12	4	8	22	9	12	12
ZHX1	27	23	20	19	14	20	21	19	16	19	19	23
RNF144A	17	12	17	22	15	11	14	20	26	23	15	18
RNF144B	25	28	16	39	15	13	13	12	1	19	4	33
MC3R	1	1	1	1	1	1	1	1	1	1	1	1
LOC105376374	1	1	1	1	1	1	1	1	1	1	1	1
LOC101927817	1	6	1	1	1	1	1	1	1	1	1	1
LOC105376375	1	1	1	1	1	1	1	1	1	1	1	1
LOC101927815	2	0	0	0	0	0	0	1	0	0	0	0
LOC105376370	12	8	23	15	17	19	29	38	28	33	30	19
LOC105376371	12	5	21	13	22	18	16	12	27	1	19	6
LOC105376372	0	0	0	0	0	0	0	0	0	0	0	0
LOC105376373	20	18	8	14	1	3	15	18	4	7	10	3
LOC101927824	37	40	40	38	38	36	40	32	40	41	37	38
LOC101927825	56	61	62	62	66	63	62	65	68	68	67	65
LOC101927822	2	1	2	0	4	4	1	2	1	1	3	3
LOC101927823	3	13	18	10	13	11	14	13	9	13	8	12
RNU7-7P	43	52	43	31	45	41	50	51	49	47	47	44
TRK-TTT2-1	17	16	16	19	20	14	26	24	18	20	18	20
LOC400061	1	1	5	8	4	1	6	1	2	10	2	1
LOC101927829	1	1	1	1	1	1	1	1	1	1	1	1
LOC101927827	97	103	104	96	109	103	102	113	113	104	110	102
LOC727803	56	54	52	53	50	52	67	54	56	55	53	54
PEX16	20	20	20	17	16	17	18	18	21	15	17	17
LOC105376390	1	1	1	1	1	1	1	4	1	1	1	1
PEX19	28	33	9	27	20	12	1	1	3	1	6	3
LOC105376391	48	52	44	43	51	45	51	59	51	41	54	64
LOC101927830	2	2	1	1	4	1	1	3	1	1	1	5
LOC101927835	0	0	1	5	1	0	2	1	8	5	7	0
LOC101927834	1	1	1	1	1	1	1	1	1	1	1	1
MT2P1	42	47	38	43	39	34	44	44	41	44	40	44
RNU7-6P	24	25	27	25	30	30	49	52	38	46	44	31
PEX10	23	22	106	72	103	98	38	39	56	37	75	27
PEX12	44	47	44	48	43	42	47	42	50	51	44	45
PEX13	34	29	33	32	35	34	31	34	38	37	37	34
PEX14	1	1	1	1	1	3	1	1	1	1	2	1
MC5R	39	40	45	47	44	46	43	40	55	53	46	47
LOC105376396	41	45	38	34	42	37	40	52	50	41	45	35
LOC101927839	3	7	6	2	1	1	7	10	4	7	2	3
LOC105376397	3	1	1	3	4	3	9	11	1	5	1	7
LOC105376398	52	57	61	58	57	57	56	57	64	65	58	60
LOC101927837	1	1	1	1	1	1	1	1	1	1	1	1
LOC105376399	1	8	1	3	1	1	1	1	1	3	2	1
LOC105376392	10	4	3	5	3	12	1	1	3	1	2	1
LOC105376394	73	76	71	70	69	66	63	73	71	68	68	60
LOC105376395	11	6	1	1	6	1	17	9	1	1	1	4
LOC101927843	25	23	5	24	4	10	3	1	0	0	1	9
LOC101927840	1	8	0	0	1	0	1	4	1	2	1	1
RN7SL559P	9	2	6	5	1	4	4	2	1	3	1	9
LOC101927846	16	1	5	2	1	1	1	1	1	0	1	1
LOC101927847	10	1	3	1	1	1	9	7	7	1	2	1
LOC101927844	3	1	1	5	1	1	1	2	3	1	4	1
LOC101927845	3	1	1	1	1	1	1	1	1	1	1	1
INPPL1	34	44	46	42	48	46	45	59	49	49	46	40
IGF1R	12	23	11	15	9	8	8	9	10	12	6	4
LOC105376349	162	173	168	168	170	171	157	162	172	165	165	169
LOC105376345	9	12	8	11	12	0	3	13	8	13	10	8
PPIP5K1	2	4	1	1	1	1	1	19	1	2	1	3
PPIP5K2	7	6	6	5	3	4	12	9	13	13	6	11
LOC105376346	1	1	1	4	10	2	1	10	1	7	8	6
MIR6129	32	33	28	31	32	32	29	40	30	30	36	24
LOC105376348	28	31	19	28	25	22	21	10	15	17	14	7
MIR6127	1	10	4	3	4	5	3	1	1	3	5	1
LOC105376341	1	1	1	1	1	1	1	1	1	1	1	1
TRV-TAC1-1	123	116	109	116	106	112	124	115	136	124	108	111
LOC105376342	0	0	0	0	2	0	1	1	0	0	6	0
MIR6128	79	83	90	92	89	88	78	77	99	94	89	90
TRV-TAC1-2	6	3	6	5	0	1	6	4	7	2	3	4
MIR6125	157	150	129	159	145	150	97	124	140	92	134	148
LOC105376344	78	79	46	72	37	49	40	23	34	22	29	38
LOC101927849	20	14	20	16	18	15	18	13	20	22	16	15
MIR6126	35	32	5	35	1	13	1	1	1	0	0	2
MIR6124	44	52	46	45	49	51	58	71	64	71	80	61
LOC105376340	8	3	4	3	1	1	4	1	1	1	1	5
LOC101927854	2	2	1	1	1	1	1	2	1	1	1	1
SNORA59A	26	28	22	27	22	26	27	24	31	29	26	26
LOC101927851	24	22	28	30	26	28	24	23	29	31	26	29
SNORA59B	0	3	3	7	3	1	7	5	1	5	4	8
LOC101927857	36	31	27	30	31	27	23	30	22	16	26	24
RN7SL558P	16	12	12	16	18	19	13	15	21	23	18	19
NMTRV-TAC1-1	5	1	1	1	1	1	11	2	1	1	3	1
LOC101927858	61	56	72	57	64	65	90	68	63	56	64	60
LOC389249	21	21	37	26	31	28	41	38	38	40	29	37
LOC101927855	1	4	1	1	6	1	3	1	1	1	5	1
LOC389247	7	6	15	9	18	15	14	19	14	12	17	10
NDFIP2-AS1	17	14	20	12	20	19	18	17	16	19	14	21
DHDDS	22	27	20	28	21	18	23	20	22	20	14	22
LOC105376339	0	1	0	6	1	0	1	1	1	0	1	0
LOC105376334	124	127	135	130	137	140	129	129	139	131	132	137
LOC105376335	52	61	39	56	43	49	38	32	19	42	31	67
LOC91548	116	138	120	126	133	136	108	107	123	120	120	121
RNU6-649P	82	84	97	86	106	97	111	105	113	126	111	94
LOC105376331	53	51	50	46	55	53	48	57	48	35	46	58
LOC105376332	43	45	43	48	47	48	43	44	49	48	48	50
LOC101927859	1	3	1	2	1	1	10	1	2	1	4	1
LOC105376333	13	1	23	9	19	20	24	24	15	17	19	14
RBMS2P1	13	12	28	20	35	27	32	12	33	25	25	26
LOC101927864	5	6	1	4	0	5	0	11	7	8	9	19
LOC101927865	0	4	7	8	10	8	1	3	7	0	6	0
LOC101927863	15	13	8	10	8	8	9	11	8	6	5	5
LOC101927869	1	12	2	10	1	33	6	5	8	6	4	1
RN7SL557P	5	1	6	2	4	2	2	10	9	6	6	1
HTRA3	23	22	17	22	19	19	24	14	18	12	15	13
LOC101927866	2	2	3	1	1	4	1	2	1	1	1	1
HTRA4	1	1	1	1	1	1	5	1	1	1	1	1
HTRA1	4	0	0	3	0	0	3	5	0	0	0	4
HTRA2	1	1	1	1	3	1	1	1	1	1	2	1
RNU7-3P	1	1	1	1	1	1	1	1	1	1	1	1
LOC105376367	26	18	2	23	3	10	1	1	3	1	1	1
LOC105376368	88	132	81	119	81	114	80	79	84	86	82	89
LOC105376369	1	1	1	1	1	1	1	1	1	1	1	1
LOC105376363	21	27	24	28	28	27	21	18	31	18	17	31
LOC105376364	8	11	11	13	10	8	3	6	9	12	4	9
LOC105376365	13	10	15	17	12	12	22	12	10	7	12	9
LOC105376360	17	17	27	23	22	21	18	18	25	21	22	20
LOC105376361	20	37	25	29	26	23	26	26	24	30	29	28
LOC101927876	7	11	15	16	18	18	11	13	19	14	14	17
LOC101927879	3	19	2	9	2	1	1	9	1	1	1	1
HULC	63	68	76	65	70	64	75	62	76	67	59	56
RN7SL556P	1	1	1	0	1	1	1	1	1	1	1	1
LOC101927877	9	12	6	12	10	14	7	10	10	12	10	9
ZNF350-AS1	17	13	18	16	14	16	21	23	19	19	20	16
CHCHD10	39	33	22	26	24	25	31	26	31	27	25	50
LOC101927871	6	5	1	4	4	6	3	7	1	1	1	3
LOC101927872	1	1	1	1	1	1	1	2	1	1	1	1
RNU7-2P	17	15	21	23	24	22	21	23	27	27	22	26
IGF2R	24	27	29	25	26	25	24	25	30	32	26	26
LOC101927870	21	24	13	15	1	15	1	4	1	5	1	2
LOC105376356	1	1	1	1	4	3	1	1	1	1	1	1
OR7M1P	27	36	29	26	29	26	32	32	33	33	32	27
LOC105376357	69	60	42	60	46	49	40	44	36	31	49	42
LOC105376358	10	13	11	15	8	12	18	10	10	11	12	8
LOC105376352	23	18	22	18	21	15	19	15	21	20	20	24
LOC105376353	28	27	31	33	31	29	33	29	34	34	29	27
LOC105376354	27	26	30	27	33	29	27	25	28	29	29	29
LOC105376350	6	6	14	11	12	11	8	5	4	3	8	1
LOC105376351	5	16	13	9	12	20	4	5	6	19	14	30
LOC101927884	3	5	0	1	3	6	1	1	12	6	7	10
LOC101927888	10	19	33	23	38	27	10	40	21	10	24	15
RN7SL555P	96	88	61	90	55	68	64	52	45	53	63	55
LOC101927882	16	12	15	18	17	21	19	20	20	25	18	13
LOC101927880	26	29	28	27	30	29	29	26	28	29	30	25
LOC101927881	50	43	37	44	33	35	32	35	35	46	38	36
LOC105376306	31	35	31	33	27	30	35	27	33	35	30	29
LOC105376308	40	41	43	47	44	45	45	42	51	49	44	46
LOC105376301	40	40	37	38	31	34	37	37	38	39	31	32
ZIC2	39	43	21	37	15	28	0	8	5	3	15	24
LOC105376302	39	34	34	33	38	38	32	39	35	30	33	42
ZIC3	1	1	1	1	2	1	1	1	1	1	1	1
LOC105376304	194	190	197	193	208	195	204	211	211	207	210	208
ZIC1	24	21	10	7	10	11	15	18	12	6	6	6
RNU6-646P	10	11	3	6	4	7	10	8	4	7	10	1
LOC105376300	39	41	40	39	43	40	40	37	57	46	41	39
TMEM189-UBE2V1	2	1	1	1	1	1	1	1	17	4	1	2
MIR6165	3	3	5	6	6	6	4	8	11	7	5	1
LOC101927897	2	1	1	1	0	1	1	5	1	1	1	2
LOC101927898	8	5	12	12	14	12	6	4	15	12	12	13
LOC101927895	1	1	24	10	13	10	5	28	23	21	12	11
LOC101927896	29	33	31	33	31	31	35	28	37	36	33	34
HUNK	29	32	35	32	33	32	35	33	38	37	33	31
LOC101927890	1	2	1	1	1	1	1	2	2	1	1	1
RBM48P1	1	1	1	1	1	1	1	1	1	1	1	1
RN7SL554P	2	2	1	1	1	1	1	3	1	39	4	1
RNU6-645P	26	21	15	18	5	41	4	10	10	4	1	4
LOC105376327	1	6	6	11	8	3	16	7	11	6	8	12
LOC105376328	2	5	1	1	1	1	1	1	1	1	1	1
LOC105376323	0	1	0	0	1	0	1	1	1	0	1	0
RNU6-648P	4	7	0	4	2	1	6	1	1	4	3	2
LOC105376325	46	65	37	43	31	34	28	30	27	25	35	46
LOC105376326	16	16	11	17	5	11	10	8	11	9	9	13
CLVS2	21	18	28	28	25	26	27	23	26	25	25	19
LOC105376320	9	25	6	26	6	11	9	14	10	13	10	12
RN7SL553P	69	77	71	73	72	70	63	66	72	71	69	69
LOC105376322	2	1	1	1	1	1	3	4	1	1	1	1
CLVS1	3	1	1	1	4	6	4	2	1	0	8	1
MIR6130	38	33	30	34	37	31	37	38	34	32	36	34
MIR6131	3	4	15	5	11	12	10	11	16	5	7	8
ZIC4	6	14	11	12	15	12	11	12	17	17	12	11
ZIC5	22	19	15	21	18	18	7	29	12	5	21	18
LOC105376316	0	0	0	0	4	0	0	1	0	0	3	0
LOC105376317	44	24	27	35	41	34	44	36	31	28	36	30
LOC105376318	1	0	0	0	0	0	1	1	0	9	4	2
LOC105376319	1	51	0	0	1	1	1	1	1	1	1	1
LOC390250	1	1	1	4	1	1	1	2	1	1	6	1
LOC390251	12	14	14	17	12	12	19	24	17	23	17	16
LOC105376313	6	3	0	4	10	7	1	1	10	10	6	1
RNU6-647P	39	39	30	37	34	34	43	45	33	49	37	36
LOC105376314	5	3	3	7	4	2	6	1	3	6	5	0
LOC390255	107	106	106	106	110	109	106	106	111	103	112	110
LOC105376310	75	71	67	68	66	68	68	76	66	67	68	76
RN7SL552P	50	52	55	52	64	51	75	89	70	89	86	61
LOC105376311	1	1	1	1	2	1	2	1	1	1	1	1
LOC389273	25	26	18	28	20	18	27	28	17	17	28	20
MIR6134	3	13	0	3	2	7	8	1	2	0	1	7
MIR6132	34	37	32	32	33	33	42	40	39	35	31	29
MNX1-AS1	1	1	1	2	1	1	1	1	1	1	1	1
MIR6133	53	53	59	55	55	57	45	41	56	57	51	52
MNX1-AS2	122	124	122	128	134	129	112	141	119	128	137	136
RPL36AP13	46	50	54	48	56	50	50	47	59	55	50	47
RPL36AP14	1	2	1	1	4	1	1	1	2	4	13	1
RPL36AP11	3	0	0	0	1	1	1	4	0	0	0	2
RPL36AP12	76	82	42	79	20	47	9	14	18	43	19	27
RPL36AP17	2	2	1	1	1	1	2	3	1	2	1	1
RPL36AP18	49	50	52	57	44	44	52	57	47	52	45	46
RPL36AP15	1	1	1	1	1	1	1	1	1	2	1	0
RPL36AP16	1	5	1	1	3	3	8	3	15	3	4	1
RPL36AP19	18	22	13	20	19	18	1	15	14	9	10	8
LOC105376504	37	42	37	38	39	39	39	36	43	46	41	43
LOC105376505	63	64	61	65	60	57	62	61	65	67	57	62
LOC105376506	31	8	10	5	11	9	73	26	44	56	14	37
LOC105376500	92	79	75	83	71	69	81	78	82	75	70	74
SCN11A	1	1	1	4	1	7	2	10	14	7	2	2
RNU6-666P	1	1	1	1	1	1	1	1	1	1	1	1
RN7SL575P	20	19	8	17	3	7	21	17	1	9	18	15
RPL36AP20	62	48	43	50	60	54	54	20	41	40	49	45
RPL36AP21	54	4	52	49	1	53	57	10	57	49	1	47
RPL36AP24	329	329	310	300	314	316	314	326	319	317	308	327
RPL36AP25	15	11	8	5	4	7	10	12	13	14	11	6
RPL36AP23	17	16	11	10	13	16	10	6	10	7	12	13
SSTR5-AS1	37	33	36	32	38	35	31	43	40	36	44	32
RPL36AP28	41	35	32	38	42	41	44	50	37	44	46	45
RPL36AP29	105	101	100	86	106	102	89	111	102	73	105	97
RPL36AP26	125	122	128	127	131	127	117	123	128	119	127	123
RPL36AP27	45	51	58	51	57	54	51	51	62	59	55	55
HUS1	16	14	25	22	25	21	25	31	29	25	30	20
SCN10A	0	0	0	1	0	0	0	0	3	0	0	0
RNU6-665P	56	50	50	53	51	51	64	69	57	59	64	66
SRFBP1	14	14	18	12	17	18	33	18	29	16	17	14
RN7SL574P	52	50	55	46	53	53	46	53	47	42	51	51
SNORA50A	1	1	1	1	1	1	1	2	1	1	1	1
RPL36AP31	23	29	25	21	26	24	22	21	26	29	26	24
RPL36AP32	0	1	1	0	2	0	2	1	0	0	1	0
SNORA50C	18	15	10	7	14	7	14	18	15	10	10	23
RPL36AP30	9	5	11	15	12	13	9	17	17	10	13	15
TRX-CAT1-3	1	1	1	1	1	1	1	1	1	1	1	1
TRX-CAT1-4	1	1	1	3	1	1	1	1	1	4	1	5
TRX-CAT1-5	7	7	5	7	11	5	27	38	17	40	21	18
TRX-CAT1-6	212	211	204	213	216	209	212	216	217	218	216	204
TRX-CAT1-1	2	4	11	10	2	4	10	2	3	0	5	7
TRX-CAT1-2	0	5	0	0	0	3	2	1	0	4	1	3
TRX-CAT1-7	29	20	21	21	19	10	13	1	28	1	9	16
TRX-CAT1-8	16	17	21	21	24	19	23	21	24	23	18	19
LOC105376525	53	49	47	46	52	45	47	39	49	47	49	49
RRP7A	6	7	4	6	5	10	6	6	8	9	8	6
LOC105376526	23	22	18	19	23	23	24	23	26	30	25	26
LOC105376527	25	37	15	24	13	18	27	26	22	32	18	16
LOC105376528	10	1	3	1	1	10	6	2	3	8	6	7
RNU6-668P	1	1	1	1	1	1	1	2	1	1	1	1
LOC105376520	43	44	29	30	32	34	29	46	35	25	41	35
RN7SL573P	92	89	88	93	92	95	74	89	75	73	92	91
C3orf18	21	22	44	30	38	27	40	38	51	34	46	27
MCAM	6	1	10	8	9	2	8	15	11	11	10	15
C3orf14	11	5	0	0	1	4	8	10	0	0	6	2
LOC105376507	1	4	5	1	0	0	0	1	1	0	4	3
LOC105376508	2	6	21	8	12	14	7	4	1	1	25	20
MCAT	3	0	0	0	0	5	0	1	0	0	0	0
LOC105376509	2	11	1	5	2	5	1	2	1	1	1	1
LOC105376514	17	19	19	19	16	17	16	18	18	24	15	15
ZNF559-ZNF177	13	1	13	9	7	7	17	4	10	5	4	9
LOC105376516	58	63	63	66	67	65	63	59	70	65	65	67
LOC105376517	0	0	0	0	0	0	0	0	3	0	0	2
OR10AH1P	31	38	98	72	94	80	1	84	91	1	86	72
LOC105376512	34	32	36	37	36	34	42	33	40	44	34	36
LOC105376513	3	1	1	0	1	0	1	1	1	1	1	1
RNU6-667P	15	14	15	15	15	14	18	13	14	15	13	12
RPL36AP10	17	14	22	9	11	16	11	21	6	6	17	11
MOCS2	64	70	108	73	110	105	101	96	105	96	100	82
MOCS3	4	1	1	5	7	2	5	1	4	1	2	1
MCEE	5	1	1	3	1	5	1	1	1	5	1	3
FGD5-AS1	14	12	17	5	12	12	15	12	17	16	10	6
TRV-TAC3-1	3	0	5	6	35	21	5	5	3	4	20	6
RRP12	31	26	28	24	24	24	27	25	32	31	28	22
RNU6-662P	8	13	15	5	8	6	9	10	13	7	11	6
RN7SL571P	50	54	77	50	68	60	73	57	78	58	56	54
RRP15	51	53	43	47	47	43	30	52	45	20	49	38
ZIK1	13	9	14	12	10	13	7	8	13	16	10	11
CT45A10	50	52	43	45	48	45	36	34	32	30	40	35
MIR4659A	7	1	0	5	1	0	5	7	5	12	5	15
MIR4659B	20	22	30	27	27	28	30	27	29	26	27	21
RNU6-661P	31	27	16	21	28	25	4	46	7	4	62	43
MOCS1	5	9	0	1	3	0	6	1	0	0	0	0
RN7SL570P	0	0	0	0	0	0	1	1	0	0	0	0
TRBV12-1	10	3	12	7	4	1	6	7	12	1	8	6
TRBV12-2	1	1	4	5	3	8	1	17	10	3	7	8
TRBV12-3	0	5	1	0	0	0	3	1	3	0	1	2
TRBV12-4	3	8	17	15	16	15	1	19	12	5	17	13
TRBV12-5	30	31	35	30	37	35	35	36	37	41	37	34
RASSF10	1	1	1	1	1	1	1	1	1	1	1	1
MINOS1	30	37	31	35	31	28	32	32	39	35	29	31
RRP36	90	93	79	86	98	95	97	111	115	96	118	101
PAIP2	10	10	15	11	13	12	11	17	13	7	10	13
ZIM2	66	73	62	66	66	63	67	88	69	78	75	61
RNU6-664P	36	38	43	41	42	42	42	38	44	45	42	40
PAIP1	1	1	1	1	1	1	1	1	1	1	1	1
ZIM3	5	1	2	1	2	1	6	2	2	1	1	13
ARHGEF9-IT1	112	102	104	110	105	99	95	107	106	85	99	93
MCF2	36	37	35	35	36	34	38	39	40	38	36	36
MOCOS	35	39	44	45	43	44	41	38	50	49	44	36
RRP1B	11	4	8	10	9	5	4	9	7	9	3	7
LOC100134868	175	162	148	160	155	161	162	168	169	172	176	165
HERC2P10	37	48	49	44	29	25	34	42	31	38	37	33
HERC2P11	43	46	44	44	45	46	46	42	49	50	47	46
RNASEH2CP1	2	2	1	1	1	1	1	2	1	1	1	1
RBMS1P1	0	1	1	2	0	0	0	1	5	1	0	2
RNU6-663P	54	51	59	50	64	61	59	71	66	63	64	60
DNM3OS	55	51	46	41	46	43	45	53	47	34	52	44
MT1DP	17	5	2	7	1	5	9	1	1	1	1	1
LOC400002	5	3	3	1	2	2	1	2	5	1	1	1
DIO1	1	3	11	2	12	5	11	1	23	4	7	1
DIO2	1	1	1	1	0	2	1	1	0	0	1	0
DIO3	59	63	39	54	33	40	30	27	33	36	33	35
FAM91A1	48	51	52	49	51	51	52	51	56	57	49	48
MT1CP	11	13	7	10	6	8	15	14	10	13	14	11
TBCAP1	307	143	205	163	183	161	348	301	287	348	246	330
TBCAP2	1	1	1	1	0	1	1	1	9	1	0	2
TBCAP3	2	6	1	2	3	1	1	10	1	4	7	6
PMM2P2	11	9	9	1	6	12	11	6	5	11	11	16
LOC100506929	12	11	5	3	3	8	2	10	1	1	1	1
OR7E62P	54	53	59	59	59	67	18	37	67	34	36	78
PMM2P1	1	1	1	1	1	1	1	3	1	1	3	1
CD300LB	26	29	20	23	27	26	16	31	20	19	28	22
CD300LD	9	11	8	4	6	7	8	24	19	15	11	13
LOC100506922	1	7	4	0	11	11	8	14	23	0	14	18
CD300LF	40	35	33	43	29	37	12	22	16	41	30	35
CD300LG	1	1	1	3	2	1	1	1	1	1	1	1
MCL1	96	100	100	100	90	91	101	106	93	93	90	86
LOC400026	9	4	6	4	2	8	4	1	1	5	2	0
SRSF10P1	24	29	28	27	26	29	22	28	24	24	27	21
SRSF10P2	33	22	48	34	56	54	42	45	46	45	52	34
GLUD1P3	141	18	131	140	0	140	136	1	137	128	0	115
LOC400036	0	4	0	0	1	0	2	6	0	4	0	4
GLUD1P4	59	81	73	59	63	80	41	82	73	40	57	72
GLUD1P5	13	7	7	9	3	7	13	12	7	22	9	9
LOC100506911	63	48	11	55	14	11	9	6	7	2	3	1
GLUD1P7	4	16	13	8	4	6	7	3	12	14	2	13
GLUD1P8	14	17	13	32	19	14	16	34	17	12	22	22
GLUD1P9	1	1	1	1	1	1	2	1	9	1	1	1
OSCP1	17	18	21	32	13	21	24	30	24	31	12	33
RPL36AP55	7	1	8	7	11	11	1	1	14	11	14	9
MCM7	16	14	16	17	18	18	10	8	20	15	16	13
COL14A1	18	15	1	16	1	0	1	1	1	15	1	0
MCM8	54	54	46	45	44	44	53	55	44	42	47	55
LOC100506946	1	1	1	1	1	1	3	1	1	1	1	1
MCM9	1	0	1	0	0	3	1	1	0	0	0	0
SRIP1	24	33	38	42	29	41	23	41	40	26	35	31
SRIP2	11	6	8	12	14	9	5	5	13	12	11	12
SRIP3	79	79	80	81	75	78	64	70	72	67	69	79
CEP170B	32	32	32	25	33	34	29	26	32	33	36	35
GGPS1	38	31	36	31	39	32	36	31	38	27	30	26
DIS3	6	1	27	13	15	13	4	12	7	6	17	7
LOC100506937	18	4	3	11	7	9	1	10	1	1	1	4
MCM3	3	10	7	6	12	7	6	7	5	1	11	6
ST20-MTHFS	15	21	15	18	15	13	19	15	13	14	11	11
MCM4	3	8	1	0	3	1	6	3	8	2	1	0
MCM5	1	5	2	1	1	1	8	8	2	8	2	57
MCM6	27	16	20	26	20	20	28	18	22	24	19	25
MCM2	23	21	19	14	26	18	14	1	12	6	15	7
RPL36AP35	1	5	2	1	1	1	2	1	1	1	1	11
RPL36AP36	1	2	1	1	1	1	1	2	1	1	1	1
RPL36AP33	16	1	4	1	1	4	17	2	1	10	4	1
RPL36AP34	29	32	38	43	41	40	37	32	37	47	38	41
RPL36AP39	4	0	0	0	0	6	0	3	4	0	12	0
RPL36AP37	2	6	1	4	5	3	6	8	2	1	3	8
RPL36AP38	6	7	12	0	6	4	1	1	8	7	5	6
BUB3P1	51	44	34	38	37	36	44	36	32	37	35	43
IL21R	1	1	5	7	2	6	6	4	7	4	6	6
RPL36AP42	102	107	111	101	114	109	109	112	116	112	113	118
RPL36AP43	158	136	70	147	33	108	6	8	7	13	8	56
RPL36AP40	31	24	11	25	17	17	12	4	12	0	26	14
RPL36AP41	5	7	1	6	4	1	1	1	1	2	5	10
RPL36AP46	9	6	7	6	0	4	6	6	11	4	9	7
RPL36AP47	209	207	217	216	237	238	213	202	221	211	228	233
ITGA9-AS1	1	1	1	1	1	1	1	2	1	1	1	1
RPL36AP44	27	21	15	19	9	10	14	4	9	11	14	25
RPL36AP45	1	5	3	3	1	1	1	1	5	2	1	3
PEX12P1	10	4	10	7	4	4	3	2	1	9	1	10
RPL36AP48	3	5	3	4	2	7	4	1	3	7	1	2
RPL36AP49	6	13	9	8	7	13	19	3	8	5	11	12
MAB21L3	46	51	40	43	44	49	38	39	39	38	44	45
MAB21L1	1	1	6	1	1	1	1	1	1	1	2	1
LIFR-AS1	8	5	1	6	9	3	6	1	5	7	2	1
MAB21L2	6	8	12	8	13	11	15	32	8	14	9	3
RPL36AP50	62	66	64	63	64	63	62	60	64	62	63	58
LOC100506955	1	8	1	1	1	1	1	1	1	1	1	1
RPL36AP53	70	69	57	57	62	46	70	67	48	58	62	54
RPL36AP54	7	7	1	4	3	4	8	14	0	8	1	6
RPL36AP51	95	102	103	98	105	102	100	101	108	106	103	103
RPL36AP52	14	9	15	13	15	14	14	11	17	12	13	11
OR7E66P	48	56	48	48	49	44	32	35	40	38	38	42
IL1RN	15	19	12	14	19	8	11	18	16	16	16	12
LOC100506869	21	17	6	10	11	12	1	1	2	1	1	21
IL23R	95	89	83	82	87	87	82	92	87	71	92	85
OSBPL9P5	11	11	12	13	25	19	6	34	25	28	35	19
OSBPL9P6	31	28	34	28	31	36	27	34	26	25	25	36
CALR4P	28	23	30	25	30	27	31	35	27	31	28	23
OSBPL9P1	1	1	2	1	2	2	14	1	4	4	2	4
OSBPL9P2	1	1	2	5	3	1	1	1	6	2	3	1
OSBPL9P3	70	64	49	59	53	56	58	55	47	49	63	53
OSBPL9P4	22	17	2	4	1	9	19	14	4	7	4	12
LOC727980	1	1	68	20	54	45	8	20	1	21	33	4
TRK-TTT1-1	22	26	25	22	22	23	26	26	28	31	23	22
LOC100506860	89	94	70	82	79	85	70	75	72	58	76	81
NDUFS5P7	70	65	64	66	61	60	58	64	62	49	69	60
LOC100506858	13	11	12	12	17	10	9	11	17	16	12	9
IL1R1	3	1	2	1	2	1	1	1	1	1	2	1
IL1R2	2	2	1	1	1	1	2	3	4	1	1	1
MIR133A1HG	53	59	56	56	56	55	57	59	62	69	57	57
LOC727993	1	2	2	0	4	5	6	7	9	2	3	5
IL23A	31	31	31	33	31	29	36	30	36	34	33	28
NDUFS5P1	35	33	30	31	29	26	64	27	35	36	30	28
NDUFS5P2	26	24	23	22	14	13	3	22	11	14	13	16
OR3B1P	2	5	2	3	6	4	1	10	2	3	5	3
NDUFS5P3	68	77	50	65	47	52	54	54	49	53	58	51
NDUFS5P4	45	46	45	48	44	45	53	49	43	51	45	52
LOC100506851	1	1	1	0	0	0	0	1	1	0	0	0
NDUFS5P5	36	37	39	38	34	36	48	51	51	48	44	44
NDUFS5P6	28	33	24	25	10	23	28	16	20	28	21	36
LOC101927901	2	2	20	1	22	19	5	3	18	2	13	1
LOC101927902	29	27	22	24	27	17	30	25	19	27	23	20
SH2D2A	0	1	0	0	0	0	2	6	4	0	0	1
UBA6-AS1	32	29	31	31	34	34	36	37	52	40	46	30
OR2AI1P	0	1	1	0	0	1	2	1	1	0	1	0
OTUD4P1	26	25	28	24	29	22	24	24	32	26	28	23
MT1JP	128	130	134	136	134	137	119	118	125	117	126	133
AZIN1-AS1	1	1	2	1	1	4	11	1	1	4	6	1
LOC101927905	22	18	13	11	13	9	11	18	9	5	8	7
LOC101927904	1	4	5	9	12	7	15	4	18	6	7	14
OR7E59P	0	0	0	0	0	0	1	1	0	1	0	0
LOC101927907	47	50	26	37	31	29	22	20	23	17	23	19
LOC101927908	0	0	0	0	0	0	0	8	0	0	0	0
LOC100506885	18	16	13	13	19	18	3	6	32	11	28	26
LOC101927913	8	1	1	1	1	1	1	2	1	1	1	1
LOC101927911	10	5	25	10	15	15	14	10	15	18	16	5
SH2D1A	313	310	298	316	298	305	283	307	299	288	308	303
SH2D1B	0	0	0	0	0	0	1	1	0	0	0	0
MT1IP	1	1	1	1	1	1	1	1	1	1	1	1
LOC101927914	87	84	89	84	88	87	93	93	78	89	92	92
LOC727978	7	1	1	0	1	1	1	1	1	1	1	1
LOC101927915	10	1	2	1	8	4	10	14	1	11	8	5
LOC389199	10	15	21	23	22	15	19	11	13	15	15	11
LOC101927919	71	78	72	72	77	76	73	70	76	77	76	77
MRPS31P1	1	1	4	2	4	4	9	11	5	0	5	15
LOC101927923	1	4	5	2	1	1	1	1	4	1	1	6
LOC101927924	11	13	1	1	2	6	1	3	1	10	1	1
SIPA1L2	54	58	24	51	18	43	17	11	8	13	8	35
MRPS31P4	17	8	1	1	1	1	1	1	1	8	3	1
SIPA1L3	2	1	4	8	12	5	8	2	8	1	8	7
MRPS31P5	13	24	20	21	19	19	16	17	29	21	14	15
MRPS31P2	5	1	15	8	18	14	15	10	17	18	14	16
SIPA1L1	18	22	20	24	25	19	20	23	23	22	23	21
IGHD2-21	48	48	54	46	52	70	50	45	50	48	45	54
LOC727944	1	7	1	2	1	1	1	1	2	1	4	1
LOC101927926	12	11	9	9	9	7	6	12	8	15	6	9
COX6CP18	6	9	14	14	11	12	14	8	9	17	6	15
COX6CP16	1	92	1	1	91	1	8	32	1	6	60	1
COX6CP17	16	18	17	17	14	11	13	14	17	21	20	17
LOC105376490	12	8	17	5	22	11	9	8	3	1	12	2
LOC101927934	0	1	1	0	1	1	2	1	0	0	0	0
LOC727947	0	7	0	0	0	0	0	0	0	0	3	1
COX6CP14	2	12	18	5	9	15	9	5	1	1	3	6
LOC101927935	5	1	2	0	0	0	6	1	2	1	2	5
COX6CP15	24	17	32	35	41	23	29	32	42	38	23	21
LOC101927932	2	1	1	1	1	1	1	1	1	0	1	1
COX6CP12	1	3	6	4	4	0	2	1	2	6	3	1
COX6CP13	20	16	20	25	18	25	21	22	20	28	23	23
SRSF11P1	72	74	68	69	71	74	67	65	77	76	71	73
COX6CP10	30	34	14	27	15	15	6	10	12	28	9	24
MT1P3	0	0	0	0	0	0	1	1	0	0	0	0
COX6CP11	1	1	1	1	1	3	1	1	2	3	1	5
MT1P1	32	33	29	33	31	28	31	28	31	36	29	33
LOC105376499	34	36	35	35	37	36	32	37	43	43	38	37
LOC105376495	26	28	23	25	21	23	20	19	21	22	22	22
LOC105376496	1	1	1	0	1	0	1	1	1	1	1	1
LOC105376497	5	10	8	14	3	12	6	10	11	9	7	11
LOC101927936	16	26	4	11	1	6	8	7	2	0	1	4
LOC105376498	8	1	11	5	9	4	12	1	7	8	11	4
LOC105376491	3	2	1	2	1	1	1	1	1	1	1	1
LOC105376493	0	0	2	0	0	4	3	4	3	0	0	0
LOC100506895	9	5	3	6	2	1	4	10	1	7	1	1
LOC105376494	43	71	18	40	12	21	15	17	13	17	12	17
RPS3AP9	4	11	0	4	1	0	1	1	1	1	1	1
AMER1	62	59	60	57	70	67	54	62	67	53	65	44
LOC727919	84	75	78	78	78	65	71	84	80	61	75	64
AMER2	173	146	172	184	155	163	108	112	124	117	126	130
LOC101927942	51	44	31	43	27	37	26	33	28	38	33	33
AMER3	22	20	20	15	28	20	32	40	26	30	34	22
RPS3AP5	51	50	40	49	39	39	32	54	37	25	42	43
RPS3AP6	1	1	1	1	1	3	3	8	34	10	4	34
RPS3AP7	1	1	1	1	1	2	1	1	1	1	1	1
LOC101927943	1	6	1	1	3	1	3	5	3	1	5	1
RPS3AP8	50	54	53	52	52	50	48	45	52	49	48	45
RPS3AP1	1	1	1	3	1	1	1	2	1	1	1	1
RPS3AP2	1	1	1	0	0	1	1	1	1	0	1	1
RPS3AP3	26	20	15	20	21	18	17	26	18	16	22	22
RPS3AP4	9	8	17	9	14	8	16	13	14	17	12	11
AGAP2-AS1	17	14	15	16	14	11	16	18	14	19	15	12
LOC101927949	10	2	16	8	13	14	15	7	13	13	11	15
LOC101927947	32	35	45	56	90	88	39	40	40	40	43	36
LOC101927948	12	13	22	17	24	24	17	17	17	12	17	11
LOC727924	55	65	59	62	53	58	51	47	56	59	51	59
LOC101927952	1	2	1	5	3	1	1	4	8	1	2	4
LOC101927950	1	1	1	1	1	1	2	1	1	3	1	1
LOC101927954	36	36	18	28	20	25	17	16	17	14	19	27
QPCT	16	18	12	15	8	10	10	7	6	6	5	15
IGHD2-15	33	33	35	35	35	35	39	36	41	38	37	39
LOC727930	45	40	32	43	40	35	19	38	28	24	33	35
SIPA1	0	5	2	3	0	9	7	10	6	0	2	0
LOC101927963	1	1	1	1	0	1	0	1	1	1	0	1
LOC101927964	52	51	20	46	32	30	0	0	6	0	9	17
SOCS2P2	1	6	4	1	1	1	2	1	1	1	1	1
LOC101927961	130	139	140	143	144	144	125	121	148	139	140	140
LOC101927967	13	16	18	17	15	21	16	15	16	23	16	18
LOC101927966	2	1	1	1	2	1	1	2	2	2	1	1
SOCS2P1	72	92	92	64	72	80	98	114	32	73	47	63
LOC101927960	53	55	51	55	56	55	55	57	48	46	60	52
C3orf67	6	2	1	1	0	1	1	1	1	0	0	4
LOC159007	85	87	80	78	93	88	99	112	117	105	116	109
LOC105376466	1	1	1	0	1	1	1	3	1	2	1	1
LOC105376467	68	67	53	64	53	54	56	55	51	53	55	61
C3orf62	25	30	26	28	28	26	22	25	22	31	23	24
LOC105376468	1	1	1	1	1	1	1	1	1	1	1	1
LOC105376462	34	31	28	27	29	28	31	30	30	35	29	28
LOC390101	11	5	11	10	11	1	11	10	6	1	3	1
LOC105376463	49	45	45	47	51	52	60	52	50	59	53	48
LOC101927969	98	98	96	95	95	95	91	93	99	102	94	94
LOC105376460	1	1	1	1	1	1	1	2	1	7	1	1
LOC105376461	10	16	10	15	0	4	3	1	3	1	0	7
LOC101927974	22	27	25	27	25	24	27	23	28	24	28	22
LOC101927975	1	0	6	5	1	4	10	1	8	24	7	4
IGHVII-33-1	3	1	1	0	1	4	1	1	3	0	1	3
LOC101927972	58	48	48	52	44	51	52	50	47	44	43	51
LOC101927973	6	3	8	4	3	2	21	15	9	11	29	1
LOC101927978	6	0	0	0	0	0	1	0	0	0	0	0
LOC101927979	199	188	191	192	199	186	193	202	205	196	216	204
LOC101927971	3	6	0	0	3	3	10	1	1	2	6	0
C3orf79	7	5	7	4	4	13	20	4	17	1	9	15
LOC105376455	1	3	2	1	1	2	1	2	1	1	1	1
LOC105376456	1	15	11	13	5	6	4	6	8	9	14	11
C3orf70	15	18	11	12	20	21	24	32	18	17	20	18
SPECC1L	80	81	73	79	80	77	59	85	65	74	68	71
LOC105376451	65	66	53	63	57	63	49	66	54	76	55	80
LOC149684	98	105	88	95	89	95	89	87	90	92	91	89
TIMELESS	9	1	6	8	10	4	6	7	10	11	5	4
LOC105376453	24	16	21	19	29	32	39	15	35	40	20	35
LOC105376454	1	1	1	3	1	1	1	1	1	1	1	1
LOC105376450	18	19	20	21	27	18	20	12	26	10	26	22
LOC101927984	5	2	1	4	10	1	1	3	7	14	1	2
LOC101927989	184	161	177	143	165	157	130	139	163	97	135	141
RN7SL569P	69	70	88	67	80	80	73	88	76	77	75	70
LOC101927987	111	110	88	107	82	93	80	76	76	73	75	99
CAMSAP1	5	2	1	6	3	1	2	1	1	8	10	2
CAMSAP2	1	1	1	1	1	1	1	1	1	1	1	1
C3orf80	75	80	85	77	88	81	80	80	90	86	86	83
LOC105376488	14	15	6	7	4	9	1	1	1	1	4	4
LOC105376489	15	12	11	14	9	14	3	5	14	1	8	5
NPC1L1	21	28	3	18	2	6	10	23	1	5	5	1
C3orf84	1	7	4	3	12	5	13	5	18	9	14	10
LOC105376484	1	1	1	0	0	1	1	3	1	0	0	0
LOC105376485	8	6	7	5	14	12	6	7	5	5	4	2
LOC105376486	40	41	42	42	43	42	43	37	48	45	41	45
LOC105376480	8	5	6	5	1	7	12	5	4	8	1	3
LOC105376481	0	4	0	0	0	0	2	1	0	0	0	10
AMELX	47	47	52	53	55	52	51	51	57	62	52	54
LOC105376482	10	13	4	4	1	6	1	8	6	6	7	1
AMELY	82	88	38	76	27	50	20	20	18	27	24	50
LOC105376483	50	49	22	41	30	34	25	31	35	11	41	26
LOC101927997	16	10	18	11	6	11	13	15	19	27	16	10
RWDD4P1	1	1	40	20	1	1	27	22	15	31	4	45
RWDD4P2	67	87	27	59	15	24	7	6	1	12	2	38
PNPT1	21	25	2	8	0	2	1	1	0	1	1	0
LOC101927995	8	10	6	12	16	15	6	12	7	4	9	12
RN7SL568P	22	22	19	19	19	16	19	13	20	21	20	15
LOC101927999	64	51	57	46	85	65	92	51	80	51	63	86
LOC101927993	42	38	19	31	20	20	14	4	7	12	16	40
CAMSAP3	25	25	27	27	24	25	27	24	30	27	25	22
LOC105376477	9	5	3	11	10	5	5	4	12	9	8	8
LOC105376478	21	9	16	13	15	9	8	14	13	11	10	12
LOC105376479	1	1	1	0	1	0	5	1	1	1	1	0
LOC105376473	76	70	71	72	71	70	72	90	75	66	76	79
LOC105376474	9	10	9	5	3	6	9	3	1	1	4	4
LOC105376475	1	1	1	6	2	1	4	5	1	1	1	1
LOC105376476	90	99	102	99	99	103	88	88	107	100	99	98
DNAJC3-AS1	11	18	9	14	17	20	37	32	34	51	20	20
LOC105376470	4	5	5	5	9	5	5	14	2	9	11	2
LOC105376471	5	6	9	8	10	2	1	1	1	1	2	2
LOC105376472	18	21	9	13	16	26	8	24	9	11	11	23
RN7SL567P	6	13	33	6	12	16	49	47	42	50	45	28
C3orf22	28	29	34	27	32	30	21	25	31	27	33	28
PEG3-AS1	10	17	1	9	6	5	1	5	1	1	4	17
C3orf20	22	23	16	26	19	20	11	1	1	18	9	27
LOC105376419	105	95	113	96	114	111	126	145	135	142	122	119
LOC105376426	16	11	10	12	15	11	29	32	27	30	43	26
LOC105376428	2	1	1	1	5	1	1	2	1	1	1	1
LOC105376429	52	54	55	56	55	54	51	53	67	59	58	59
LOC105376422	27	22	21	19	20	23	24	21	17	17	39	21
RNU6-658P	41	20	20	27	33	22	1	1	13	6	21	49
LOC105376425	1	1	2	5	1	1	11	5	12	3	10	4
LOC105376420	94	93	73	90	82	82	76	78	64	62	74	95
LOC105376421	27	26	26	32	27	29	29	25	34	29	25	30
C3orf38	6	1	5	7	9	6	15	5	12	5	3	6
RN7SL566P	36	36	34	37	36	35	29	26	24	26	30	27
C3orf33	0	0	0	1	2	0	2	1	0	0	0	2
C3orf30	0	0	0	1	0	0	0	1	0	0	0	0
C3orf36	1	1	1	1	1	1	1	1	4	1	1	1
LOC105376409	64	72	56	60	56	59	36	34	38	30	42	62
C1QTNF9B	27	34	24	33	21	19	30	31	22	32	32	36
C3orf35	42	26	35	30	37	36	65	53	48	59	41	33
LOC105376415	10	14	5	30	7	6	1	9	5	3	4	21
LOC105376416	3	0	0	7	0	1	5	1	0	1	0	1
LOC105376418	22	21	32	33	27	29	24	25	29	34	27	26
LOC105376411	0	0	28	8	30	32	0	4	4	0	14	0
LOC105376412	16	15	22	17	17	13	20	14	21	19	21	19
LOC105376413	31	30	35	32	39	36	32	29	38	41	37	33
RNU6-657P	36	35	44	44	47	44	48	53	50	55	52	44
LOC105376410	1	1	2	90	1	1	1	5	1	4	3	2
MIR1289-1	23	23	20	16	15	14	15	43	19	60	33	12
MIR1289-2	169	169	172	168	190	189	130	165	178	168	181	188
C3orf49	35	38	36	32	40	38	40	36	43	41	39	39
LOC105376448	14	17	20	18	21	21	23	17	25	22	20	23
LOC105376449	6	1	1	0	1	4	1	1	1	1	1	3
LOC105376444	1	1	1	1	1	1	1	1	1	1	1	1
SNORA18	5	5	1	8	4	2	8	6	5	7	1	10
LOC105376445	52	53	56	54	56	59	57	48	58	58	58	57
SNORA19	34	24	25	31	16	22	26	16	20	23	24	34
LOC105376447	29	28	20	25	19	19	24	23	17	32	13	19
RN7SL565P	17	18	14	20	15	15	14	14	19	15	10	14
LOC105376440	60	59	46	57	42	46	35	34	42	40	36	38
LOC105376441	1	4	1	1	1	1	1	2	1	1	1	1
SNORA15	1	1	1	0	1	1	1	1	1	0	1	0
LOC105376442	20	16	43	29	47	43	36	19	40	45	48	35
SNORA12	49	50	52	47	53	50	53	57	60	56	55	47
SNORA13	57	59	53	55	33	51	45	43	45	45	38	46
SNORA10	56	44	42	41	44	47	30	26	25	15	43	35
SNORA11	4	5	6	9	7	4	10	11	2	2	4	4
LOC91450	8	2	1	2	1	1	1	3	1	1	1	5
C3orf52	1	1	1	1	1	1	1	1	1	1	1	1
C3orf58	38	41	58	43	53	55	49	44	62	47	58	48
C3orf56	6	1	5	3	1	1	6	6	9	1	1	7
LOC105376437	12	12	15	22	12	17	19	9	14	12	13	10
LOC105376438	54	50	44	41	43	44	39	59	41	34	50	47
LOC105376433	1	1	1	4	1	1	1	1	1	1	1	1
RNU6-659P	42	44	45	44	49	46	42	56	56	48	50	49
LOC105376434	3	9	3	3	13	1	11	3	4	7	9	2
LOC105376435	41	51	41	36	27	21	27	40	29	51	33	22
LOC105376436	157	151	148	116	171	155	134	147	146	84	166	139
LOC105376430	3	9	5	5	1	1	1	14	7	4	1	9
RN7SL564P	1	1	1	1	1	1	1	1	1	1	1	1
LOC105376431	18	11	19	17	21	18	15	19	31	17	21	17
LOC105376432	132	127	95	130	88	104	50	44	59	46	61	92
RALGAPA1P1	38	42	50	47	49	43	41	45	41	49	45	44
SNORA40	12	16	19	18	20	19	18	17	21	27	21	24
MDC1	96	102	106	108	101	106	93	90	110	108	104	104
LOC101927689	7	8	7	13	10	8	14	6	12	2	15	13
LOC101927686	76	66	50	64	52	52	45	63	45	53	53	53
LOC101927687	0	6	0	0	0	0	2	1	0	0	0	0
SNORA3B	9	13	9	7	6	11	1	10	11	7	11	11
LOC105376617	2	1	1	1	3	2	3	6	1	1	8	4
MIR4666A	36	41	40	38	37	39	36	30	39	40	37	35
LOC101927685	2	6	1	0	1	1	1	1	1	1	1	1
LOC105376619	8	6	17	11	18	15	16	21	28	16	19	16
MIR4666B	14	13	30	24	38	34	19	23	34	19	28	10
LOC101927683	1	1	1	1	1	1	1	1	1	1	2	1
SNORA3A	2	1	22	12	29	24	18	27	24	9	23	14
LOC105376624	87	93	98	93	118	107	91	91	105	97	104	110
KRTAP3-4P	9	9	7	9	2	4	3	5	6	1	1	4
LOC105376625	6	6	17	2	15	22	8	10	12	2	18	1
IL4I1	8	14	13	12	12	11	13	13	14	14	13	15
LOC105376626	23	39	5	25	3	14	1	7	1	1	1	1
LOC105376627	74	65	54	97	58	49	50	60	57	78	50	55
LOC105376620	3	0	0	2	4	2	1	5	0	0	10	0
LOC105376621	9	7	17	25	29	38	2	5	3	1	19	10
LOC105376622	1	1	1	1	1	1	1	2	1	1	1	1
SNORA38	125	122	92	117	99	105	87	99	88	78	104	91
LOC105376623	1	4	17	4	1	12	8	13	16	7	8	6
RN7SL587P	64	92	42	87	60	45	19	32	10	43	38	50
SNORA37	0	0	0	0	1	0	1	1	1	1	1	0
TGIF2P1	12	14	10	17	14	13	16	16	16	12	19	7
SNORA35	1	1	1	1	1	1	1	1	1	1	1	1
RNU6-678P	15	13	31	23	29	32	26	29	27	41	30	30
SNORA32	19	9	38	26	39	37	44	28	47	51	33	33
SNORA33	5	5	0	3	5	2	10	1	0	3	1	8
SNORA30	69	67	71	70	68	71	67	60	70	67	68	69
SNORA31	11	8	17	4	15	10	18	12	16	12	16	14
LOC101927699	10	9	8	15	28	6	24	11	0	17	17	30
LOC101927697	201	207	195	201	197	201	190	213	213	192	207	204
LOC101927691	1	1	1	1	1	1	1	1	2	1	2	1
LOC101927692	11	14	1	6	1	1	1	1	1	1	1	1
SNORA2C	6	1	2	3	4	1	6	1	11	1	2	6
LOC101927690	1	1	1	1	0	0	0	1	1	0	0	0
LOC105376606	20	18	11	15	16	15	14	15	11	19	14	15
SNORA2A	1	1	4	1	1	6	1	1	1	1	1	1
LOC105376607	3	2	1	1	4	1	1	3	1	3	3	10
SNORA2B	4	12	6	14	9	6	12	13	13	13	9	10
LOC101927693	72	65	32	53	28	38	22	13	19	24	20	32
LOC105376609	59	70	72	67	76	75	73	67	77	73	72	97
LOC101927694	15	37	13	17	12	11	12	14	11	18	17	16
LOC105376613	28	36	31	35	37	40	32	38	37	36	36	33
AR	108	104	106	101	113	110	111	118	111	103	117	115
LOC105376615	15	22	29	24	33	30	44	17	22	26	21	35
SNORA29	7	8	0	2	3	0	8	7	3	1	0	0
LOC105376611	23	32	18	23	23	19	30	25	21	24	30	16
SNORA27	33	33	35	37	34	33	36	35	39	39	32	31
SNORA28	2	9	6	11	2	6	10	5	5	7	1	6
RNU6-677P	11	11	18	31	43	59	26	19	24	57	35	35
SNORA25	51	70	59	89	37	35	11	14	22	17	16	23
RN7SL586P	29	23	30	30	30	35	29	30	28	31	28	32
SNORA26	5	7	7	7	6	2	9	17	8	12	9	6
SNORA23	35	35	35	37	35	37	34	35	40	46	35	34
SNORA24	2	9	2	0	1	1	1	7	3	7	2	1
SNORA21	14	14	18	17	24	16	18	15	13	17	28	17
RWDD1P3	1	1	1	0	0	0	0	1	1	0	0	1
SNORA22	0	2	0	0	0	0	5	6	2	0	0	0
CGGBP1	6	10	18	13	16	11	11	14	21	20	18	14
SNORA20	25	5	24	17	27	18	61	12	11	13	16	21
GRID2IP	42	52	34	10	13	39	35	36	41	8	8	50
RWDD1P1	104	112	98	101	104	106	106	152	138	115	136	114
SNORA61	34	30	26	30	23	25	27	21	23	31	23	28
SNORA62	29	18	10	24	1	15	1	1	1	2	12	16
SNORA60	38	33	64	41	66	62	73	62	55	77	55	62
ACTL7A	1	3	1	1	0	1	2	1	12	1	0	1
ACTL7B	1	9	10	4	4	8	4	2	9	12	10	6
LOC105376639	0	1	0	0	1	3	1	1	1	1	1	0
SNORA5B	59	50	23	44	27	37	4	50	3	10	55	45
C2	1	1	1	1	1	1	1	3	1	5	1	18
SNORA5C	1	1	1	1	1	1	1	1	1	1	1	1
LOC105376646	10	8	0	3	0	2	1	7	0	6	3	2
C3	111	110	89	110	97	98	83	98	88	114	83	98
DYNC2LI1	11	10	6	5	1	0	1	1	7	0	5	2
LOC105376647	35	31	29	27	26	31	32	38	32	29	29	30
SNORA5A	22	22	17	15	18	18	12	30	20	8	24	21
C5	0	0	0	0	0	1	0	0	1	0	1	0
C6	2	4	1	1	1	6	4	3	4	1	6	1
LOC105376649	6	0	13	4	19	20	1	11	6	8	16	0
C7	85	88	84	89	70	57	84	90	81	77	73	54
LOC105376642	4	4	18	7	15	7	18	4	10	10	3	3
C9	30	33	32	31	35	34	34	30	36	35	36	30
LOC105376644	45	47	42	45	43	44	39	36	46	48	41	41
LOC105376645	74	77	68	78	67	68	76	75	74	81	71	73
SNORA58	11	6	13	9	13	5	13	16	13	15	6	10
LOC105376640	5	8	12	18	41	27	1	59	1	26	30	14
SNORA56	24	26	12	22	6	10	11	6	8	10	5	3
RN7SL585P	1	1	3	7	1	1	1	2	1	1	1	2
LOC105376641	9	10	15	13	10	12	19	16	21	11	15	10
SNORA57	12	19	8	15	1	9	11	11	6	6	9	9
SNORA54	31	38	29	30	28	25	32	26	32	29	28	28
SNORA55	18	14	0	3	3	3	1	14	0	1	13	12
SNORA52	12	10	20	19	24	24	13	26	18	32	22	23
SNORA53	1	1	3	4	3	5	1	7	1	0	1	7
SNORA51	20	32	9	14	13	8	22	7	4	6	10	8
PES1P1	18	5	13	5	6	5	42	14	65	70	3	39
PES1P2	40	38	37	36	42	38	55	56	50	52	51	43
SEMA6A-AS1	2	0	0	6	1	0	3	9	0	4	9	4
CP	1	1	9	5	1	1	8	13	7	24	7	17
LOC105376635	1	1	4	3	1	1	10	1	1	1	2	5
CS	15	19	12	20	16	15	8	11	9	7	9	13
LOC105376636	9	21	34	28	54	53	28	36	29	41	45	5
LOC105376637	10	12	5	1	11	6	17	15	3	12	8	6
LOC105376631	11	9	14	12	14	14	18	15	15	9	14	12
LOC105376632	35	22	11	18	5	15	3	9	7	1	7	4
LOC105376633	1	1	1	0	1	1	1	1	1	0	1	1
SNORA49	54	49	41	43	41	42	43	49	41	37	47	49
LOC105376634	1	0	0	0	1	5	1	1	3	1	0	22
SNORA47	23	24	18	25	16	17	15	26	19	19	21	13
SNORA48	15	21	31	21	25	22	18	25	28	27	23	24
RNU6-679P	0	0	0	0	0	0	5	1	0	0	0	0
RN7SL584P	93	86	73	86	67	75	61	73	66	65	71	76
SNORA46	73	67	81	72	91	73	81	86	85	73	91	83
SNORA44	20	18	4	21	11	14	2	2	1	1	1	1
SNORA41	5	8	4	5	2	4	1	1	1	1	3	1
SNORA84	35	31	32	32	21	28	22	21	29	28	21	50
LRSAM1	29	30	28	28	28	34	22	34	33	26	31	32
SNORA81	18	18	20	15	15	16	16	15	22	22	20	15
QPRT	7	1	4	3	6	5	17	22	15	18	15	14
ECSIT	6	9	4	13	1	1	1	5	1	1	1	1
SNORA7B	11	5	15	5	20	9	32	38	32	32	35	22
SNORA7A	4	12	6	7	12	11	9	19	7	7	10	11
SNORA78	22	22	30	37	28	34	26	21	31	34	27	27
SNORA79	39	31	43	35	50	45	57	53	42	57	53	46
RN7SL583P	63	64	46	55	55	56	40	56	45	36	52	45
SNORA77	8	3	8	9	8	2	6	1	4	9	4	26
RNU6-674P	11	1	9	11	11	5	10	6	6	14	10	5
SNORA75	179	172	152	161	154	152	167	169	170	138	172	164
SNORA72	5	2	0	0	0	0	0	0	0	0	0	0
SNORA70	45	41	28	29	33	29	1	1	1	0	15	0
ACTL6B	124	121	86	110	89	99	89	95	96	86	83	105
ACTL6A	36	33	30	31	32	32	32	27	29	33	31	28
SIRT4	1	1	1	1	1	1	1	1	1	1	1	1
SIRT5	35	33	28	34	20	32	28	30	27	15	28	30
SIRT6	57	58	61	63	66	64	57	54	68	65	67	59
SIRT7	4	7	0	0	1	3	1	5	0	1	5	3
F2	49	55	55	55	54	56	45	44	60	58	55	53
F3	8	1	6	5	11	9	6	6	6	2	8	6
SIRT1	1	1	5	1	6	2	1	1	1	1	3	1
BIVM-ERCC5	2	1	1	1	1	1	3	1	1	2	1	5
SIRT2	24	15	23	27	27	16	38	22	20	32	15	21
F5	1	1	1	1	4	2	13	7	1	2	9	15
SIRT3	7	3	10	4	8	9	9	8	7	13	19	14
F7	10	1	0	0	0	0	0	10	0	0	0	0
F8	10	13	11	11	10	5	13	6	11	16	8	10
F9	13	12	13	14	15	18	16	16	19	20	17	11
TGIF2LX	23	24	21	22	22	24	25	22	24	27	21	24
OR10AK1P	1	3	1	1	1	1	5	1	1	1	1	2
TGIF2LY	66	68	74	71	75	72	71	71	78	72	73	72
SNORA69	84	73	70	79	59	69	84	77	73	72	62	74
FLJ22447	17	17	21	15	26	22	18	18	23	15	22	23
SNORA67	26	29	27	28	34	31	30	34	32	35	31	30
SNORA68	1	1	1	1	1	3	1	1	6	0	1	10
SNORA65	1	0	0	1	3	4	3	0	8	5	5	1
RNU6-673P	1	8	9	1	9	5	6	7	5	10	2	7
SNORA66	23	26	17	31	18	19	10	16	16	14	10	28
RN7SL582P	1	1	1	1	1	1	1	1	1	4	1	1
MDFI	4	4	1	1	1	1	8	1	1	1	1	1
SNORA63	0	1	1	0	0	0	4	1	5	0	0	1
LOC107161159	22	25	24	24	22	20	26	24	27	28	21	26
SNORA64	61	54	41	48	37	42	37	22	30	16	35	44
NARSP1	9	23	12	14	2	2	10	1	8	6	3	6
FH	61	62	46	61	52	51	35	53	51	30	50	48
NARSP2	4	0	1	0	6	0	3	11	0	0	0	0
ARL14EPL	5	1	4	7	3	5	4	3	3	11	3	1
LOC105376602	8	4	1	3	0	0	13	1	2	6	2	3
LOC105376603	1	1	0	0	1	3	1	1	1	1	1	0
LOC105376604	8	17	14	13	12	11	12	15	10	16	11	10
HLA-DMA	50	42	39	45	40	46	77	72	65	79	85	63
LOC105376605	40	40	16	35	21	28	24	24	8	17	25	33
HLA-DMB	1	1	1	0	1	1	2	1	1	1	1	1
LOC105376600	4	20	2	11	1	1	4	1	1	1	1	1
LOC105376601	1	1	1	1	1	1	1	1	1	1	1	1
SNORA98	43	49	35	36	41	48	36	39	32	35	36	44
GC	0	0	16	4	12	2	0	1	0	0	4	6
SNORA99	1	1	4	1	1	1	1	1	4	1	1	1
RN7SL581P	5	0	0	4	4	9	2	1	10	2	4	2
SNORA94	58	62	59	63	59	59	58	56	65	66	57	57
SNORA95	1	1	1	1	1	1	1	2	4	2	3	6
SNORA92	1	1	1	1	1	0	0	1	0	0	0	0
SNORA93	24	23	22	23	28	24	24	30	24	27	24	29
MDH1	22	30	19	23	23	23	15	21	21	10	19	16
SNORA90	31	28	23	28	26	28	27	29	23	22	27	25
GK	3	1	1	1	2	1	1	1	8	7	1	1
MDH2	95	93	79	90	79	80	73	85	78	69	79	77
SNORA91	13	7	5	7	7	7	12	11	11	13	8	15
HNRNPUL2-BSCL2	2	9	1	1	3	1	2	7	1	1	8	1
LOC644838	1	1	1	1	1	1	1	1	1	2	1	2
LPGAT1P1	7	3	6	7	3	7	10	6	6	3	0	3
SNORA89	1	1	1	1	1	1	7	5	3	1	1	1
GGT3P	17	7	18	16	21	15	30	46	25	27	34	28
SNORA87	63	65	63	68	65	67	67	59	73	78	64	69
SNORA88	45	48	45	47	53	53	46	27	38	45	36	48
RNU6-675P	2	2	15	5	7	10	6	2	1	25	2	1
SNORA86	15	11	12	7	15	13	29	4	10	10	5	11
RN7SL580P	39	37	46	45	50	58	19	15	51	14	31	43
RNU6-670P	4	5	38	33	54	63	72	181	28	98	85	146
HP	11	14	29	37	54	25	26	59	31	45	47	30
HR	54	54	27	45	16	29	74	34	14	77	36	51
HPGDS	51	51	47	50	52	51	56	65	59	68	54	51
PABPC4L	0	0	0	0	0	0	1	1	0	0	0	1
GGT4P	104	109	94	111	100	100	86	83	99	85	94	93
HLA-DOA	52	56	53	57	55	54	52	51	59	56	54	55
HLA-DOB	41	42	47	38	45	44	36	40	47	40	41	44
IK	34	30	28	35	28	24	26	39	28	25	31	29
VPS33A	88	84	75	76	80	80	80	98	80	67	90	82
VPS33B	57	57	53	49	56	52	39	53	48	39	48	44
PIGBOS1	57	43	46	57	47	53	47	49	33	72	28	53
NSMAF	50	46	49	43	55	52	42	48	58	41	50	40
LOC100506804	7	5	9	5	6	7	7	1	1	4	3	1
ECSCR	115	100	123	90	138	124	131	111	128	116	125	129
LOC644893	1	3	1	0	1	1	1	1	6	1	1	1
LOC727681	29	47	14	24	6	25	0	10	1	1	7	17
LOC100506801	3	1	0	0	1	0	5	1	1	1	1	1
RNU6-672P	1	1	2	2	1	1	1	2	1	5	6	1
MDN1	1	1	1	0	1	1	1	1	1	1	1	1
KL	20	18	17	17	15	20	20	19	22	16	18	24
KY	36	38	38	38	36	39	34	34	37	39	33	49
ZC3HC1	0	0	6	0	0	4	2	1	5	0	0	1
SNORA80E	46	39	33	33	38	38	35	27	38	40	41	27
MDM2	8	10	1	7	1	2	11	15	0	5	1	5
HLA-DRA	34	19	131	95	123	133	14	89	70	81	88	76
MDM4	14	16	20	14	21	16	14	14	21	20	20	15
SNORA80A	1	1	1	5	1	3	2	1	1	3	5	1
MDM1	0	0	2	2	0	0	2	0	0	0	0	0
SNORA80B	227	227	146	210	110	181	76	82	83	90	94	129
SH2D4A	1	3	7	3	1	6	1	2	2	1	8	1
ZYXP1	7	8	9	12	10	12	5	5	12	11	5	8
SH2D4B	2	8	11	12	15	13	3	12	12	15	14	11
GGT8P	3	1	1	1	1	1	1	1	2	1	2	1
MIR4662A	85	86	79	77	78	77	89	92	85	88	82	81
MIR4662B	3	2	2	4	3	1	2	4	3	7	8	1
WHSC1L2P	19	4	1	14	5	4	1	1	1	1	1	6
MAGOH2P	17	11	26	20	24	23	14	20	20	21	24	27
MB	1	4	5	0	5	3	1	1	7	11	4	0
MDP1	0	0	0	0	1	3	0	0	0	0	3	0
SH2D3A	22	23	32	23	34	31	26	27	28	30	28	25
SH2D3C	46	41	45	52	62	62	45	36	36	36	38	46
VPS37C	1	1	1	2	3	9	2	1	1	1	6	7
VPS37D	14	11	0	3	6	1	1	0	0	0	0	1
VPS37A	9	14	1	14	5	6	8	1	2	3	2	2
VPS37B	7	4	1	5	5	1	3	6	1	1	3	4
IL6RP1	30	27	34	30	28	25	31	32	33	33	28	30
LOC100506811	23	30	28	33	38	38	34	30	31	35	27	57
OSTM1-AS1	4	1	1	0	1	1	1	1	2	1	1	1
RNFT2	66	63	67	64	78	76	62	66	76	59	70	52
COL15A1	2	0	0	0	0	0	0	0	0	0	0	0
RNFT1	15	15	21	18	16	18	17	20	22	22	20	15
LOC100506844	1	1	1	1	1	1	1	2	1	1	1	1
LOC400347	55	46	44	56	41	42	40	35	38	24	41	33
MAGOH3P	34	26	8	17	5	10	5	1	7	2	3	5
PC	1	8	6	1	9	5	1	2	6	1	1	1
PABPC1L	105	100	75	100	74	79	26	57	73	40	73	81
LOC100506747	6	1	0	0	0	0	3	0	0	3	0	0
TXNDC11	1	1	1	0	1	3	1	1	1	0	7	1
TXNDC12	1	1	1	1	1	1	1	1	1	1	1	1
TXNDC15	1	2	5	5	1	1	1	4	7	6	1	6
TXNDC16	1	1	1	1	1	1	1	1	1	1	1	1
TXNDC17	175	181	179	183	183	182	164	167	178	174	176	174
LOC100506746	16	17	6	13	1	2	1	4	1	4	7	31
HNRNPCP10	16	16	23	18	20	16	16	22	21	21	22	15
TIMD4	100	97	95	93	96	94	90	89	93	89	97	94
MDS2	1	1	1	1	1	1	3	1	1	1	1	1
LOC100506730	41	46	30	40	32	36	27	22	25	30	28	42
TMEM72-AS1	1	1	3	1	10	6	1	1	7	1	7	1
LOC100506731	6	12	1	6	3	1	1	6	6	10	5	6
RNF11P1	27	32	32	31	37	32	35	45	29	27	42	53
RNF11P2	0	0	0	0	0	0	1	1	0	0	0	0
KIF9-AS1	104	98	101	95	110	104	105	115	106	99	114	106
MST1R	21	22	24	22	26	23	21	23	26	25	23	21
MST1L	21	6	29	17	42	37	42	16	34	37	23	30
OSGEP	25	14	8	23	29	17	54	60	50	78	37	22
SI	1	1	1	1	1	1	1	1	1	1	1	1
TF	0	7	2	0	1	1	2	1	0	1	0	0
TG	1	11	1	1	1	1	1	1	1	1	1	1
TH	1	1	2	1	1	5	6	1	4	3	2	7
CLYBL	2	2	1	1	1	1	1	2	4	1	1	1
HYAL1	7	5	48	19	48	42	15	11	39	2	35	8
HYAL2	63	63	63	70	66	67	60	58	73	70	65	66
HYAL3	47	46	46	49	46	45	33	29	37	30	38	45
MCCD1P2	6	13	1	10	1	8	15	15	3	19	47	72
HYAL4	46	65	41	54	38	43	84	100	40	92	55	123
SSSCA1	3	1	7	9	3	7	8	3	11	1	10	5
MCCD1P1	44	39	99	66	95	94	72	67	84	73	78	57
THUMPD3-AS1	2	2	1	2	3	7	5	4	1	6	1	5
ALS2CL	45	69	46	48	46	48	51	68	55	61	50	56
PLEKHG4B	0	0	0	0	0	0	6	0	0	0	7	0
MIR99AHG	18	18	23	21	26	17	22	18	16	21	17	13
LOC497256	5	0	1	6	0	2	1	0	1	2	0	0
RNY5P10	22	18	14	14	16	19	29	22	19	26	24	9
XG	111	104	107	107	107	105	135	136	125	135	127	122
LOC100506790	17	21	15	12	14	14	5	11	16	7	14	10
TRD-GTC2-1	1	3	1	1	1	2	1	2	1	1	1	1
XK	1	1	1	1	0	1	1	1	1	1	1	1
THEMIS2	3	10	12	4	9	6	1	1	13	11	4	6
GLB1L	21	21	18	16	20	18	18	15	20	15	17	13
TRD-GTC2-6	80	83	82	80	89	87	88	105	99	90	95	102
TRD-GTC2-7	39	39	22	27	29	24	19	19	26	18	28	25
TRD-GTC2-8	2	4	9	2	8	3	13	6	1	8	8	11
TRD-GTC2-9	27	16	21	20	18	14	17	16	24	14	17	21
TRD-GTC2-2	77	68	44	64	44	50	23	18	21	16	25	46
TRD-GTC2-3	86	83	94	86	98	95	86	97	97	85	97	88
TRD-GTC2-4	54	56	63	53	64	63	50	71	52	41	62	55
TRD-GTC2-5	7	14	8	12	12	10	13	12	14	11	13	8
LOC100506797	2	2	1	1	1	1	1	2	1	1	1	1
LOC101927600	2	4	1	1	1	2	1	1	1	1	1	1
TRBV11-1	3	1	3	1	0	1	1	1	1	1	1	3
TRBV11-2	4	1	6	3	8	3	15	20	16	21	22	23
LOC101927604	7	10	7	10	6	5	6	9	7	15	10	8
LOC101927605	26	30	36	32	36	32	36	31	37	39	33	31
LOC101927602	9	1	1	1	4	1	6	1	1	1	5	1
LOC101927603	16	19	20	25	20	20	21	25	25	24	22	23
TRBV11-3	1	1	1	1	1	1	1	1	1	1	1	1
LOC105376587	161	147	117	152	100	125	110	99	101	91	104	145
LOC105376588	1	1	1	2	1	5	1	1	7	7	4	1
LOC105376589	95	103	117	110	119	117	114	119	127	117	119	125
LOC105376583	2	2	1	7	1	1	1	2	1	1	1	2
LOC101927608	10	20	4	10	6	2	6	13	4	3	8	1
LOC105376584	56	43	35	51	30	32	22	17	21	17	21	37
LOC101927609	78	81	80	80	77	75	78	77	77	80	77	77
LOC105376585	28	28	32	27	31	28	30	29	36	32	31	27
LOC101927606	32	37	46	32	51	21	46	48	57	43	49	20
LOC105376586	27	28	29	30	25	26	28	32	33	35	30	32
LOC105376580	1	1	1	1	6	2	1	1	2	1	5	1
PAMR1	1	2	1	1	1	1	1	6	1	11	1	9
RBPMSLP	28	0	53	25	50	41	64	63	64	62	70	60
LOC101927610	26	38	28	23	23	25	11	16	19	17	29	17
LOC101927615	66	58	56	60	59	53	48	52	55	37	58	47
LOC101927616	19	27	19	24	19	20	27	20	21	29	20	22
LOC101927613	1	1	1	1	1	1	1	2	1	1	1	1
LOC105376576	8	5	0	9	5	7	0	0	0	3	1	3
LOC105376577	110	127	127	118	123	124	103	100	114	102	107	112
DKC1	8	9	13	6	4	3	12	10	7	10	6	8
LOC105376578	1	1	1	1	1	1	2	2	1	1	1	1
LOC105376579	13	14	2	9	1	1	1	10	2	1	1	11
LOC105376572	6	1	9	4	13	7	18	27	22	13	16	15
LOC101927619	11	6	1	1	1	1	1	2	1	1	1	3
LOC105376575	2	7	8	7	11	4	1	4	6	5	8	2
LOC105376570	1	1	1	1	1	4	1	1	1	5	4	2
LOC105376571	4	8	15	9	5	10	11	16	11	9	12	8
LOC101927623	11	15	4	6	2	4	9	8	8	12	4	3
LOC101927620	41	30	26	38	27	30	24	26	26	24	23	27
LOC101927627	4	1	5	1	16	5	5	11	14	14	15	42
RPL18P10	1	3	1	1	1	1	1	24	1	2	2	1
RPL18P11	32	30	10	28	14	15	11	1	13	3	2	9
RPL18P12	103	106	106	103	116	110	117	130	126	110	131	118
RPL18P13	36	38	20	32	18	21	15	14	16	7	12	10
HCAR2	7	3	2	2	4	2	2	6	1	5	1	2
HCAR3	61	55	55	58	57	58	63	72	68	51	65	87
TRGC1	45	43	54	43	57	46	51	48	51	49	51	45
HCAR1	1	1	1	1	1	1	1	5	1	1	1	4
TRK-TTT4-1	23	27	21	19	23	19	16	22	22	22	21	14
LOC389465	11	13	4	13	2	7	13	7	11	2	3	4
LOC101927629	79	81	71	77	80	80	63	83	67	56	66	68
TRGC2	36	32	38	33	34	31	32	27	38	35	35	33
LOC101927632	140	146	150	143	151	148	144	140	159	147	149	146
PBX2P1	123	123	123	116	128	127	128	150	157	140	149	146
LOC101927637	1	1	1	1	1	1	1	1	1	1	2	1
LOC101927635	11	12	2	11	6	7	5	2	4	0	6	2
LOC101927636	39	38	49	42	49	45	50	47	51	51	47	49
LOC101927630	78	69	50	72	50	56	22	18	29	15	29	46
LOC105376598	4	0	7	1	0	0	1	0	4	5	3	21
LOC105376599	22	28	27	28	31	30	25	29	44	35	33	28
LOC105376594	4	0	0	3	2	8	7	7	0	0	4	4
IGHV3OR16-6	29	27	22	34	28	36	3	20	2	37	5	27
LOC105376595	187	166	180	147	168	161	130	141	165	99	136	143
IGHV3OR16-7	5	1	3	6	5	3	7	1	4	5	0	1
LOC105376596	10	9	10	9	15	9	14	16	17	11	14	2
LOC389473	12	14	1	10	1	5	1	2	1	1	6	2
IGHV3OR16-8	26	31	38	36	37	37	32	27	42	42	38	33
ACTL10	2	3	1	1	1	2	1	3	1	1	8	4
LOC105376591	19	16	30	16	33	29	40	25	35	16	38	24
LOC105376592	20	26	23	29	29	27	23	24	29	31	30	25
LOC105376593	64	84	75	98	70	85	62	63	72	79	74	82
LOC101927646	24	26	19	25	23	23	24	25	26	29	22	24
LOC101927647	1	1	1	0	2	1	1	1	1	1	1	1
MEA1	1	1	1	4	2	1	1	1	1	2	3	1
LOC101927640	0	3	5	0	1	2	0	1	1	0	4	0
LOC101927641	0	0	1	0	1	0	1	1	1	0	0	0
LOC105376547	20	22	24	23	27	20	30	29	24	20	23	25
LOC105376548	26	33	24	23	26	30	21	6	12	24	14	18
LOC105376544	35	20	52	33	45	39	74	16	69	73	55	47
LOC105376541	30	31	32	26	26	27	33	31	33	33	31	25
LOC105376542	7	6	8	4	9	7	1	3	5	7	2	8
LOC101927653	91	92	63	89	55	61	49	49	47	52	49	70
JKAMPP1	57	62	29	59	40	40	1	1	4	1	13	26
LOC101927657	1	1	1	0	10	6	3	1	2	0	0	0
RN7SL578P	1	3	12	2	1	1	1	3	10	6	5	11
LOC101927651	56	59	60	61	58	58	50	47	59	62	52	56
LOC101927650	2	1	1	1	3	1	3	1	1	1	1	1
LOC105376536	8	9	35	17	31	27	31	47	56	15	45	21
LOC105376539	1	1	1	1	1	1	4	2	1	2	1	1
LOC105376533	13	10	9	7	9	7	9	11	5	9	7	5
LOC105376535	0	0	0	0	0	0	0	6	0	0	0	0
AKR1B1P6	137	147	134	132	138	138	148	170	170	150	169	149
LOC101927666	102	93	69	92	75	75	60	83	60	70	73	78
AKR1B1P7	7	5	2	5	6	4	6	6	8	0	2	2
LOC101927664	10	4	9	14	14	9	8	8	14	9	8	7
AKR1B1P4	9	12	9	6	10	12	5	10	1	10	10	30
AKR1B1P5	61	62	74	62	73	73	70	76	72	72	75	64
LOC150776	16	21	16	15	12	14	15	11	15	16	15	15
AKR1B1P2	26	24	37	23	29	28	43	43	38	43	33	41
AKR1B1P3	1	1	1	1	1	1	1	1	1	4	1	1
IGHV1OR16-1	1	1	1	0	1	2	1	1	2	1	4	1
LOC101927668	52	58	45	49	44	48	44	40	46	47	40	42
AKR1B1P1	1	4	0	4	3	4	1	14	0	2	7	4
RN7SL577P	52	56	58	53	61	58	56	55	59	60	59	60
LOC101927661	1	1	1	1	1	3	2	1	1	1	2	1
LOC105376569	34	33	11	23	17	16	14	11	12	10	15	13
LOC105376567	105	112	115	118	109	111	101	99	117	114	109	108
LOC105376568	4	6	10	12	9	8	11	15	8	16	7	10
LOC105376561	58	57	68	58	73	64	61	61	69	64	70	65
LOC105376562	3	4	7	1	4	9	6	4	3	0	0	0
LOC101927673	13	11	1	6	9	9	6	1	1	1	8	6
LOC105376558	1	1	3	5	0	7	9	1	8	5	6	1
LOC105376554	0	11	14	4	1	2	2	8	9	1	7	4
LOC105376556	8	5	1	6	13	13	20	14	6	1	19	19
LOC105376557	10	11	5	3	8	4	10	1	6	3	4	4
LOC105376550	1	1	1	1	1	1	1	1	1	1	1	1
OR7K1P	0	0	0	0	1	4	1	1	0	0	1	0
LOC105376553	20	15	8	9	1	3	46	3	24	21	1	9
AKR1B1P8	39	39	33	37	37	30	32	47	34	33	38	31
MIR6086	1	0	4	2	6	3	0	11	3	0	1	6
MIR6087	1	6	1	1	1	1	5	3	1	1	3	22
MIR6084	9	0	1	0	0	0	1	0	0	0	0	0
LOC644906	1	1	1	1	1	1	1	1	1	1	1	1
MIR6085	5	1	1	1	1	1	40	1	1	59	1	4
MIR6082	0	3	3	9	4	0	6	13	4	4	3	4
MIR6083	1	1	1	1	1	1	1	1	1	1	1	1
LOC149844	15	21	19	17	23	29	23	25	26	32	23	24
LOC644909	1	1	7	1	1	1	30	37	7	1	47	15
MIR6080	2	2	4	1	3	8	4	9	5	3	4	2
MIR6081	13	15	13	11	11	7	3	5	4	7	9	16
LOC105376738	52	53	61	50	59	56	59	61	66	57	56	57
ABCA12	22	50	23	24	22	23	29	24	26	22	23	18
LOC105376739	1	48	14	1	7	12	1	2	11	4	6	1
ABCA13	112	93	112	101	124	119	114	112	128	106	122	120
LOC105376745	1	4	2	0	1	1	3	1	1	1	1	0
GSTM5P1	2	2	1	1	1	1	1	3	1	3	4	1
LOC105376747	9	7	5	6	1	11	33	1	2	3	1	1
LOC105376748	8	10	26	19	35	27	2	21	21	1	23	13
LOC105376744	1	2	4	1	4	3	1	4	1	1	6	2
ADNP2	25	24	22	29	26	27	25	27	28	31	29	29
SNORA73A	57	56	54	56	57	55	52	51	60	57	55	55
LOC105376740	16	9	14	16	20	15	7	7	13	22	18	18
SNORA73B	1	1	1	1	1	1	1	1	1	1	1	2
MIR6088	1	1	0	3	1	0	3	1	1	1	1	5
MIR6089	1	1	1	1	1	1	2	1	1	1	1	1
MIR6075	29	30	25	30	25	27	31	37	34	35	32	26
MIR6076	67	62	58	62	59	63	60	63	72	52	55	63
MED1	32	34	37	28	38	36	34	33	43	42	35	36
MIR6073	1	1	1	1	1	1	2	1	1	1	1	1
MECR	40	39	41	38	43	43	43	64	51	47	60	46
MIR6074	1	0	0	0	1	0	1	1	0	0	0	0
MIR6071	5	1	1	0	1	1	2	1	6	0	1	1
MIR6072	1	16	1	1	1	1	10	9	1	1	1	1
MIR6070	3	6	2	5	6	4	2	2	1	7	4	17
MED8	1	1	1	1	1	1	1	1	1	1	1	1
MED9	7	14	18	18	21	21	14	11	22	20	18	22
MED4	0	0	0	0	0	0	1	1	0	0	1	0
DKK1	2	9	2	3	2	0	4	11	3	39	38	25
MED6	7	1	9	5	16	10	11	33	1	11	29	6
DKK2	10	5	1	3	1	1	1	2	2	0	3	1
MED7	9	1	43	28	67	54	35	28	54	35	46	21
DKK3	18	21	24	26	25	24	22	18	25	26	21	27
DKK4	25	21	23	22	23	26	38	33	23	28	21	22
LOC105376735	12	6	12	7	15	11	14	14	14	16	9	5
LOC105376736	7	12	6	4	7	7	9	4	11	3	1	2
ABCA10	32	18	29	29	33	28	38	40	40	39	33	28
LOC105376737	8	7	5	6	11	4	8	4	6	7	8	5
LOC105376730	1	4	3	4	5	1	8	12	11	8	5	17
LOC105376731	115	110	82	104	78	83	79	98	74	81	90	99
LOC105376733	1	1	1	1	1	1	1	2	1	1	1	1
RN7SL598P	36	36	29	34	34	34	25	47	25	28	68	45
SNORA74A	222	203	288	225	264	279	274	244	263	240	262	267
SNORA74B	16	20	12	14	13	16	18	15	14	17	14	18
RNU6-689P	86	68	74	71	75	73	85	94	83	77	77	77
MIR6079	1	3	1	1	1	1	1	4	1	1	3	3
MIR6077	77	79	66	72	64	64	70	80	79	70	68	74
GPLD1	1	3	4	5	6	2	10	7	4	1	1	1
MIR6078	4	1	2	1	1	6	1	1	3	1	4	2
OSER1	7	14	4	6	1	5	1	9	3	1	4	10
MEG3	1	7	1	1	1	1	1	1	1	4	1	1
VPS26A	97	101	119	111	133	127	132	157	150	146	161	105
VPS26B	6	14	21	18	17	19	13	19	22	17	19	17
MEFV	46	49	48	47	54	52	46	44	51	50	52	47
MEG8	124	31	114	112	12	118	112	8	122	105	0	99
SNORD111B	1	1	6	1	1	1	1	1	9	1	4	3
MEG9	1	1	1	1	1	1	2	1	1	1	1	1
LOC644924	21	7	26	12	15	27	1	1	16	1	9	1
LOC105376767	4	3	1	1	1	2	10	4	2	1	4	2
LOC105376760	137	145	138	141	141	146	132	130	142	138	138	143
RN7SL597P	1	1	1	1	1	1	1	1	1	1	1	1
LOC105376762	1	1	1	0	1	1	1	1	1	2	1	6
MIR6068	1	1	1	0	1	1	1	1	1	1	1	0
MIR6069	36	37	43	37	35	41	40	38	44	43	39	39
LOC644919	29	29	10	17	9	2	2	6	9	1	4	1
LOC105376749	3	4	6	3	18	9	16	28	14	13	24	13
LOC105376756	59	62	53	53	58	56	57	56	62	55	61	66
LOC105376758	0	0	0	0	3	2	1	1	1	1	3	0
LOC105376759	2	11	0	0	4	4	7	6	0	0	0	0
LOC105376752	18	34	46	35	50	44	42	41	45	36	44	28
LOC105376753	2	0	0	0	0	0	0	0	0	0	0	0
LOC105376754	4	6	8	4	8	13	1	20	13	3	15	3
LOC105376755	4	4	10	12	13	14	5	4	8	3	8	10
LOC105376751	34	29	51	38	53	49	50	44	60	41	47	40
FRMPD2B	5	0	0	0	0	0	1	0	0	0	0	10
LOC390308	3	5	1	0	0	0	1	0	0	0	0	0
MEI1	32	28	34	31	34	31	30	31	36	34	33	29
MEI4	142	143	122	141	127	128	109	150	133	121	133	134
LOC341378	53	52	43	46	41	47	57	55	44	43	48	59
LOC105376704	2	2	1	1	1	1	1	2	1	2	1	1
RNU6-686P	1	1	1	1	2	1	1	8	1	1	4	2
LOC390306	6	8	5	13	13	7	18	2	8	9	10	10
ZC3H10	12	11	7	8	1	0	1	1	1	1	1	2
LOC644936	64	69	25	63	20	35	17	20	23	21	21	17
SNORA70D	1	1	3	2	1	2	1	1	6	1	1	1
SNORA70E	3	2	6	6	1	1	1	3	6	1	2	9
GCFC2	38	31	19	34	9	20	7	5	17	1	11	5
SNORA70F	24	25	13	22	5	17	7	7	7	3	1	24
SNORA70G	51	53	52	53	51	49	50	52	56	53	53	50
LOC389332	0	0	0	0	0	0	8	0	0	49	0	0
RN7SL594P	103	110	94	98	96	107	83	101	82	86	107	109
LOC390314	17	16	19	12	18	10	19	13	19	14	21	17
SNORA70B	8	9	1	0	1	1	2	11	1	6	2	1
SNORA70C	3	5	8	10	4	5	1	11	4	11	13	5
RNU6-685P	1	1	1	1	1	1	1	3	1	1	1	1
LOC105376717	0	5	0	0	0	0	5	4	0	0	0	0
LOC105376718	53	55	54	56	55	57	53	47	61	58	57	58
SNORA71E	12	18	6	12	6	6	1	5	5	9	1	9
UBE3AP1	1	2	1	1	1	1	1	1	1	1	1	1
LOC105376724	28	29	31	26	28	26	34	29	33	28	27	28
LOC105376725	43	42	27	40	22	22	24	26	21	36	30	23
LIMD1-AS1	72	67	70	64	75	70	67	77	72	65	78	66
LOC105376722	6	1	1	2	2	6	17	13	1	1	15	10
MIR3687-1	28	23	28	28	26	29	24	26	32	34	29	32
MIR3687-2	14	16	11	14	14	12	12	6	13	10	10	6
SNORA71A	1	1	1	1	1	1	1	1	1	1	1	1
SNORA71B	1	1	1	1	7	1	1	1	1	1	1	2
SNORA71C	18	12	14	17	20	19	15	22	16	15	23	8
UBE3AP2	18	16	18	16	19	20	35	36	21	31	28	19
SNORA71D	36	31	53	46	52	52	62	60	55	67	59	41
LOC105376709	0	0	0	0	2	0	0	7	8	3	5	0
MIR6090	1	5	1	1	1	3	8	7	3	6	1	13
LOC105376707	3	2	11	11	8	9	5	4	14	2	9	7
LOC105376712	1	1	1	3	1	1	1	1	4	1	1	2
LOC105376713	0	0	0	0	0	0	0	0	0	0	0	0
LOC105376714	9	14	16	10	18	15	2	2	14	5	14	18
LOC105376710	49	37	38	39	38	47	77	74	67	80	83	62
MSRB2	10	14	7	13	13	7	4	4	10	13	10	10
RNU6-687P	26	25	28	30	32	28	23	32	28	26	31	26
MSRB3	2	2	13	1	1	1	2	2	4	1	1	1
RN7SL592P	68	68	69	68	67	68	67	65	83	70	67	64
MSRB1	15	22	15	17	17	19	23	17	13	22	16	32
RNU6-682P	1	13	1	1	1	1	17	1	4	6	1	9
COL16A1	104	110	94	97	99	102	92	122	114	97	121	103
OR7E84P	7	1	17	15	23	18	10	19	21	12	17	2
BRCAT107	18	18	18	12	23	23	12	18	20	20	23	12
VSTM2A-OT1	16	5	18	18	22	18	19	16	22	19	16	15
RN7SL591P	8	3	2	9	3	6	1	1	4	7	2	14
MEN1	7	1	1	2	1	4	3	1	1	5	7	7
RNF43	11	7	12	6	0	5	0	5	0	2	6	0
RNF44	88	92	82	83	83	81	88	87	86	87	84	88
RNU6-681P	91	92	84	93	80	88	80	89	96	101	83	98
OR7E83P	0	3	0	0	5	0	0	1	0	0	5	2
RNF40	24	29	28	29	24	21	15	15	22	24	20	14
RNF41	4	5	1	3	2	1	17	9	2	10	1	7
MELK	1	1	4	0	1	1	1	1	1	9	5	15
OR7E86P	120	111	104	110	101	109	92	122	103	78	113	113
OARD1	63	73	64	62	41	52	30	41	51	25	31	42
RNU6-684P	18	45	6	13	1	1	1	1	1	0	1	14
PKNOX2-AS1	12	21	23	18	22	19	17	16	20	19	20	18
OR7E85P	51	51	29	45	33	32	29	32	38	25	42	34
CYP3A54P	0	5	0	0	0	0	0	1	0	0	0	0
PALB2	1	0	0	0	0	0	0	0	0	3	1	9
FOLR1P1	45	42	37	42	39	38	33	33	42	37	39	37
RNF10	24	22	17	18	18	19	5	22	20	10	12	19
RNF11	17	16	12	11	1	14	9	11	7	7	9	6
RNF13	60	62	51	58	52	58	48	46	58	55	49	52
RNF14	12	6	11	19	17	13	13	12	17	17	14	15
TREM2	1	12	7	5	9	1	4	7	1	14	13	4
DNM1P5	1	0	0	3	0	2	4	6	0	3	1	2
TREM1	22	13	8	4	5	1	14	7	1	0	9	6
DNM1P9	21	16	20	21	16	17	23	25	23	29	19	15
LOC100291628	19	12	20	14	20	18	49	53	35	44	44	27
FKBP9P1	27	27	26	29	37	38	17	15	11	14	25	24
RNF17	2	1	6	1	8	1	1	3	7	1	1	1
LOC100506700	5	3	1	0	1	1	5	1	1	2	1	1
OR7E89P	1	1	1	1	1	1	1	1	1	1	1	1
OR7E87P	34	39	55	41	47	56	41	42	38	41	37	43
LOC654342	2	3	5	1	10	1	1	4	3	6	5	1
MEPE	2	0	0	0	2	0	0	0	1	0	0	1
RANGAP1	67	61	72	67	88	78	55	52	56	62	76	71
IL3RA	43	41	25	32	30	32	25	29	39	22	35	30
LOC400212	0	0	0	0	0	2	0	8	1	4	4	2
LOC654338	1	5	2	1	1	1	1	1	1	1	1	1
SSX2IP	1	1	1	2	0	1	2	1	1	0	0	0
RNU6-680P	44	47	49	47	47	46	47	43	48	46	48	43
RNF31	0	0	0	0	1	0	0	4	0	0	0	0
SMARCD1	37	40	42	43	42	38	42	40	46	50	43	43
RNF32	9	11	36	29	39	45	32	24	24	65	27	40
SMARCD2	3	8	11	9	7	4	8	3	11	8	4	7
RNF34	111	115	122	130	151	149	129	108	129	121	140	143
SMARCD3	1	1	1	1	1	1	1	1	1	1	1	1
LOC100506725	19	24	30	21	33	29	26	24	33	21	26	16
RNF38	21	28	27	29	25	29	27	28	29	32	28	28
ITLN1	1	1	1	1	1	1	4	1	2	1	1	1
ITLN2	116	121	114	116	112	110	125	120	109	119	108	122
RNF39	1	3	1	0	1	6	1	1	1	1	1	1
MEST	17	18	21	19	19	19	18	32	21	22	25	16
RNF20	2	9	1	1	1	1	5	2	1	1	1	1
LOC100506718	1	1	2	1	2	1	1	2	1	1	1	1
SMARCE1	16	14	13	13	4	6	10	7	8	10	11	11
ILF3-AS1	17	9	13	23	9	11	7	3	6	14	10	17
RNF24	0	0	0	0	0	0	0	1	0	0	0	0
RNF25	1	1	1	2	1	1	1	4	1	1	1	1
RNF26	40	49	47	32	47	41	53	48	52	48	50	42
C2orf69P5	3	6	6	6	1	0	2	0	6	0	13	1
C2orf69P3	5	9	0	8	0	0	2	1	1	1	1	1
C2orf69P4	1	1	0	26	1	2	5	1	1	0	1	0
PNRC1	17	17	6	15	8	6	9	10	1	7	10	6
C2orf69P1	5	7	0	3	1	6	5	7	1	9	4	0
PNRC2	1	1	1	0	1	1	1	1	1	0	1	1
C2orf69P2	40	35	34	34	31	34	44	45	39	41	40	37
TRMT61A	11	5	15	15	15	15	16	13	15	21	12	11
TRMT61B	28	23	44	27	36	37	52	42	42	50	35	22
MIR320B1	5	1	1	1	1	1	6	1	1	1	1	1
MIR320B2	9	1	7	7	9	2	10	13	2	5	3	7
AFG3L2	25	32	39	36	32	29	10	7	9	1	12	21
COX7A2L	4	1	4	2	11	9	11	11	12	6	11	4
LOC727751	0	1	0	0	0	0	0	1	0	0	0	0
C17orf102	1	1	1	1	1	1	1	2	1	1	1	1
GPM6A	116	128	92	114	91	96	71	107	108	74	92	97
HIST1H3J	6	4	9	10	10	9	5	14	10	16	11	10
C17orf105	96	101	61	89	53	63	41	69	25	40	41	69
BRI3BPP1	1	5	1	2	1	1	1	4	5	2	1	1
C17orf107	11	11	11	11	11	12	10	17	18	15	16	14
C17orf100	0	0	1	0	0	0	0	0	7	0	0	0
IFNL3P1	45	44	44	41	41	41	43	45	49	46	42	39
HIST1H3A	11	2	2	1	1	1	42	2	39	52	4	76
HIST1H3F	1	1	1	2	1	1	1	1	1	1	3	1
HIST1H3G	35	34	38	38	34	36	32	31	42	40	37	38
HIST1H3H	1	1	1	1	1	1	1	1	1	1	1	1
HIST1H3I	22	24	23	26	31	27	30	24	29	30	29	29
HIST1H3B	1	1	1	7	1	1	1	1	43	1	1	1
MIR320D1	2	1	1	1	4	3	1	2	1	1	1	2
HIST1H3C	0	0	2	1	0	0	1	1	0	0	2	1
MIR320D2	60	66	71	71	70	71	62	63	75	71	70	69
HIST1H3D	4	1	1	1	1	1	1	1	1	1	1	1
GPM6B	33	36	21	26	19	23	23	17	13	16	11	27
HIST1H3E	2	9	2	3	1	2	1	26	8	9	22	2
C17orf112	8	5	1	14	1	1	1	1	1	1	1	1
HIST1H4K	71	59	65	60	62	52	64	58	65	62	63	51
HIST1H4L	6	0	0	0	0	0	27	5	0	6	10	0
LOC100506639	82	88	135	109	152	145	100	109	139	104	125	80
TREX1	51	58	43	48	44	44	28	47	42	29	57	37
TREX2	4	1	1	2	0	0	2	1	1	1	0	0
IGFL2	47	49	48	51	47	48	50	43	50	51	44	48
IGFL3	1	1	1	1	1	1	1	1	1	1	1	2
IGFL1	1	1	10	1	3	3	1	1	1	6	1	3
HIST1H4A	38	36	38	38	36	37	33	31	37	34	34	31
HIST1H4B	1	3	1	0	1	1	1	1	1	1	2	1
CDAN1	72	74	79	71	75	77	81	83	71	85	68	73
IGFL4	47	42	52	47	46	52	45	54	49	51	51	52
LOC100506633	8	3	4	3	8	7	11	7	49	5	11	10
HIST1H4G	7	1	18	11	20	13	1	11	3	4	7	5
LOC100506634	0	3	6	9	5	6	0	0	0	2	7	14
HIST1H4H	6	3	7	7	1	3	6	1	5	6	5	1
HIST1H4I	54	58	49	52	50	51	52	56	57	55	53	53
HIST1H4J	2	4	1	1	1	1	2	3	1	3	1	1
HIST1H4C	87	85	74	86	74	72	79	77	82	86	71	81
HIST1H4D	7	19	15	16	11	15	14	20	19	17	13	18
MIR320C1	55	60	46	54	39	49	32	41	41	38	42	50
ITM2A	3	1	5	1	6	4	3	8	6	8	1	3
HIST1H4E	2	1	1	1	3	1	1	8	1	1	1	2
MIR320C2	71	67	39	76	65	79	79	85	50	66	74	75
RAB40AL	30	25	26	26	30	28	28	21	21	21	27	20
ITM2B	26	31	29	26	27	25	34	30	35	32	28	25
HIST1H4F	4	1	18	4	21	13	14	17	26	11	24	10
ITM2C	1	1	1	1	1	1	1	1	1	2	1	1
QRFP	24	26	24	20	24	23	30	27	21	23	29	25
TRK-TTT3-1	1	1	1	0	1	1	1	1	1	1	1	1
EPM2AIP1	37	40	40	42	41	43	37	39	42	47	42	42
TRK-TTT3-4	1	3	1	4	2	10	1	1	5	1	7	1
SNORD109B	1	15	8	17	1	2	1	1	4	8	5	1
TRK-TTT3-5	17	38	42	19	37	34	16	28	28	22	28	40
TRK-TTT3-2	8	8	10	5	7	6	8	5	12	10	9	9
TRK-TTT3-3	12	9	61	48	65	56	29	33	22	39	44	37
SNORD109A	3	1	1	1	0	1	0	1	1	1	0	1
GNPNAT1	55	61	58	56	59	59	56	55	66	61	62	60
STK24P1	0	7	0	3	1	0	1	1	0	1	1	3
DLAT	62	67	67	70	73	70	59	60	69	69	64	65
LOC100506664	1	6	3	6	7	2	5	5	11	8	12	3
RSPRY1	48	49	57	43	64	53	73	48	67	56	60	76
LOC727709	94	85	93	90	107	106	112	122	87	88	106	100
CYP3A52P	27	31	30	30	39	39	37	41	46	43	45	35
AVPR1B	32	1	1	2	9	1	88	34	46	85	20	25
CABYRP1	33	49	19	28	15	19	30	12	8	24	14	35
AVPR1A	4	4	6	4	3	6	6	2	5	8	4	3
IGFN1	1	1	1	1	4	2	5	1	7	1	1	1
MSS51	1	1	1	1	1	1	1	1	1	1	1	1
PALD1	0	0	0	0	0	0	2	1	0	0	3	7
MKLN1-AS	38	47	8	32	7	13	8	7	12	8	8	13
RPUSD4	46	47	42	46	46	45	49	54	46	49	62	47
RPUSD1	6	4	1	7	8	1	7	1	1	8	1	9
RPUSD2	2	2	1	2	1	1	1	3	1	1	1	8
RPUSD3	33	10	30	7	13	22	20	22	23	1	19	14
LOC727713	10	12	5	16	13	10	12	6	10	12	5	14
GLTPP1	40	36	28	31	29	25	61	218	31	100	133	35
TRD-GTC3-1	1	5	1	1	1	1	3	26	1	1	1	1
LOC400174	3	5	4	8	5	6	1	3	3	1	8	7
LOC100506654	56	63	58	62	60	58	55	63	48	57	65	61
GAGE12G	0	0	3	4	7	5	10	0	3	7	2	13
GAGE12H	142	136	156	131	111	129	138	153	137	129	133	147
GAGE12E	14	13	6	15	16	16	20	18	16	10	21	11
GAGE12F	1	1	1	2	1	2	1	1	5	4	1	1
GAGE12C	0	6	0	0	1	0	1	1	1	1	1	1
RPS10-NUDT3	36	46	27	34	24	27	17	21	18	12	22	21
GAGE12D	31	26	20	31	6	20	28	15	12	10	21	39
CYP3A51P	50	50	51	49	50	52	56	54	58	62	54	57
LOC101927701	3	3	3	2	2	0	9	0	2	1	1	0
LOC101927702	18	17	15	15	21	19	17	15	21	20	20	17
GAGE12B	1	3	1	1	3	1	1	2	4	1	1	1
LOC100506682	1	1	8	1	9	7	25	30	4	21	20	6
NCR3LG1	2	1	1	0	1	5	1	1	4	1	1	1
LOC100506688	114	143	139	117	115	128	155	148	130	161	143	187
LOC101927708	30	30	40	32	36	35	38	32	36	36	34	26
LOC101927709	1	2	4	7	7	1	6	3	4	5	8	6
GAGE12J	68	75	62	67	59	60	36	64	56	43	79	59
LOC101927711	11	1	4	11	4	3	1	5	1	5	14	20
LOC101927712	19	16	23	10	15	19	15	11	8	9	18	33
PDZK1IP1	7	5	16	13	17	21	17	61	22	19	16	14
UBE2E1-AS1	2	1	4	1	6	1	10	1	1	1	1	3
LOC100506672	7	10	1	4	1	1	8	5	1	1	4	9
PDXDC2P	110	112	97	108	105	102	94	134	115	83	121	98
DLC1	11	2	14	12	20	21	13	15	11	31	11	26
LOC100506679	349	346	347	347	346	347	346	347	347	346	347	349
LOC100506675	9	2	10	12	9	10	4	9	15	10	12	13
LOC101927721	33	27	30	32	26	27	37	26	35	42	23	28
SIRPD	0	0	0	0	0	0	1	1	0	0	0	0
LOC101927723	32	28	37	31	32	28	32	33	35	33	34	29
SIRPG	24	29	28	30	29	30	27	37	30	31	35	28
SNORD105B	2	0	0	0	0	0	0	0	4	0	0	0
SDR9C7	14	21	3	43	1	3	1	3	9	30	2	68
LOC101927729	11	3	3	3	1	1	8	8	8	8	11	1
NUSAP1	4	1	2	1	1	1	1	1	1	5	5	4
SIRPA	70	67	77	66	76	77	83	96	80	74	87	70
LOC101927727	1	1	1	1	0	0	0	1	0	0	0	0
LOC101927730	2	1	0	0	1	0	2	2	0	0	1	0
TBCCD1	4	1	5	7	2	5	7	1	9	14	9	9
LOC101927735	17	22	14	17	17	14	17	22	17	17	16	15
PAM16	0	3	0	0	0	0	0	0	0	0	0	0
LOC100506691	0	0	2	5	2	0	1	4	0	0	0	1
GLTPD2	11	12	6	7	14	7	1	5	4	12	6	9
RGS9BP	8	3	4	2	4	2	9	1	3	1	8	1
LOC105376698	9	11	7	7	5	11	9	14	11	13	6	13
ELMO1	65	56	75	71	78	65	69	66	75	76	63	70
ELMO2	1	1	3	1	6	3	3	1	12	1	1	1
LOC105376695	2	4	3	2	8	13	1	4	2	0	2	1
RELL1	24	22	19	22	21	22	21	20	27	26	23	21
ELMO3	0	0	0	0	0	195	1	0	0	0	0	0
RELL2	0	0	4	0	0	4	1	5	1	0	0	0
OR7L1P	1	6	1	1	1	1	5	1	1	1	1	1
LOC390358	9	1	11	13	13	9	4	1	11	4	7	7
LOC105376691	85	86	54	71	49	59	41	38	44	43	42	44
LOC105376692	25	40	11	11	12	4	1	8	7	9	10	5
TRBV10-1	97	93	158	126	138	141	106	111	117	118	123	112
TRBV10-2	47	46	34	51	41	48	7	11	19	13	27	41
LOC101927741	36	38	38	35	38	37	36	38	39	42	39	44
TRBV10-3	7	7	10	7	7	8	12	12	9	13	9	7
LOC101927745	26	29	28	32	32	32	32	26	31	32	26	28
LOC101927746	1	6	0	0	1	0	9	11	7	15	1	1
RSL24D1P10	24	26	14	19	18	12	25	14	13	17	19	13
LOC101927740	12	14	0	17	1	5	3	1	0	0	0	0
RSL24D1P11	2	0	0	0	0	0	1	1	0	0	0	0
KCNC4-AS1	4	0	8	3	0	5	3	6	6	7	0	0
ZC3H18	127	122	98	117	99	107	96	102	97	100	92	112
ZC3H13	4	12	2	15	8	7	11	48	18	90	13	25
ZC3H14	1	2	0	0	7	3	2	1	1	1	1	1
ZC3H15	2	1	23	12	20	18	18	9	29	6	17	32
LOC101927755	0	0	1	4	2	0	1	1	0	0	0	0
LOC101927752	5	9	14	11	20	25	15	5	18	12	16	6
LOC101927759	38	34	33	30	32	33	39	49	23	40	32	26
LOC101927756	7	3	1	0	1	0	9	1	1	1	5	2
ADGRA1-AS1	36	42	30	53	30	30	23	20	11	29	19	50
LOC101927751	2	2	5	1	6	1	3	3	4	2	6	1
DLG1	1	1	1	2	3	1	1	1	1	1	1	1
DLG2	62	65	50	54	49	53	75	82	64	75	70	62
DLG3	9	9	7	8	19	10	19	10	8	13	18	3
DLG4	24	20	25	21	23	25	27	22	28	25	25	22
DLG5	8	15	8	3	5	5	6	4	12	8	2	6
LOC390332	16	15	16	12	15	16	10	10	13	9	8	5
CLASRP	7	1	1	1	1	1	1	1	1	1	4	3
LOC101927765	20	25	29	21	34	24	24	24	38	30	31	23
LOC101927766	36	28	29	28	18	25	18	14	23	22	14	16
LOC101927764	30	26	34	25	37	50	36	59	41	30	42	47
LOC101927769	1	1	5	1	1	2	4	1	3	6	2	1
LOC101927768	3	10	11	1	4	1	0	1	1	7	2	1
HIST1H1T	3	1	1	3	8	1	3	1	1	1	2	4
LOC101927762	0	0	0	0	0	0	0	0	4	0	0	0
LOC101927760	1	1	0	2	1	0	1	1	2	0	2	2
LOC105376668	79	86	86	89	81	82	78	78	89	87	81	87
ZC3H7A	12	17	8	7	5	3	7	5	1	0	2	9
ZC3H7B	7	10	18	11	8	6	14	14	17	13	11	4
LOC105376666	1	1	1	0	1	0	7	1	1	1	1	1
HIST1H1D	1	1	1	1	1	6	2	1	1	1	1	3
LOC105376661	22	25	33	28	27	24	18	22	32	36	30	29
HIST1H1E	10	3	6	11	11	9	18	9	9	13	8	9
LOC100301521	1	1	1	1	1	1	1	2	1	1	2	1
LOC105376662	69	70	67	68	69	66	65	60	64	64	67	64
HIST1H1A	6	13	9	12	7	8	1	12	3	4	19	9
HIST1H1B	2	2	1	1	1	1	1	3	1	6	5	1
HIST1H1C	18	20	11	16	9	14	8	6	3	3	6	19
BBOX1-AS1	37	45	29	42	30	35	25	22	14	24	19	56
LOC101927770	1	1	1	1	1	1	1	2	1	1	1	2
LOC105376658	12	13	10	17	19	11	9	7	10	13	11	15
LOC105376654	2	2	2	5	4	6	10	6	1	5	12	5
PALLD	20	17	22	19	17	19	17	20	22	19	15	14
LOC105376655	79	80	69	76	70	66	71	52	57	47	61	57
LOC105376656	1	1	1	0	1	1	1	1	1	1	3	0
LOC105376650	178	188	170	167	165	168	184	163	170	176	158	158
CHMP3	1	1	2	2	3	2	6	8	7	1	26	6
LOC105376652	37	36	25	36	27	27	27	27	23	24	29	28
ECT2L	89	90	66	85	69	74	76	72	58	42	70	78
CHMP6	1	3	5	4	5	4	9	1	4	6	2	1
CHMP7	55	58	62	58	60	60	60	63	68	63	61	61
CHMP5	60	55	31	49	41	43	75	40	39	31	40	62
LOC101927787	18	19	20	18	25	24	23	10	20	21	21	20
PCNPP3	8	10	10	4	1	4	5	1	6	8	1	1
PCNPP4	5	11	6	3	3	1	8	9	10	9	1	5
LOC101927788	14	21	20	19	18	19	16	24	21	25	19	17
LOC101927785	3	1	1	1	0	1	0	1	2	0	0	1
PCNPP5	5	0	0	30	87	60	1	16	9	7	47	1
LOC101927786	2	1	5	1	3	2	1	1	1	1	1	1
PALM2	4	7	1	4	3	5	6	3	2	7	4	1
LOC101927789	18	18	15	18	22	19	20	21	26	26	21	20
RN7SL589P	24	26	26	13	3	16	7	6	12	3	1	10
PALM3	16	15	16	15	20	22	25	26	19	18	25	19
SNORD103A	1	6	1	1	1	5	4	1	2	23	2	29
LOC101927780	33	30	30	31	33	29	44	43	34	42	40	40
DLL1	1	1	1	1	1	1	1	1	1	1	1	1
SNORD103B	47	52	30	38	26	32	23	25	27	29	30	27
PCNPP1	1	1	1	1	1	1	7	5	2	1	1	4
PCNPP2	1	1	1	1	1	1	4	1	1	1	1	1
SNORD103C	16	20	18	23	25	18	22	18	16	13	23	15
DLL3	1	1	1	0	1	1	1	1	1	0	1	0
DLL4	10	11	7	13	10	5	10	5	7	6	8	10
IGFBPL1	35	35	47	41	34	40	19	39	66	95	30	53
LOC105376686	59	57	54	54	58	60	46	57	56	56	53	60
PALMD	1	1	1	1	1	1	1	1	2	1	1	1
LOC105376687	208	173	160	171	149	181	164	168	141	140	132	167
LOC105376689	13	16	14	42	14	10	50	30	41	58	23	76
LOC105376682	40	36	32	35	44	45	68	50	49	64	49	53
LOC105376684	0	0	0	0	2	0	1	1	0	1	0	0
LOC105376680	18	36	9	8	16	8	20	20	8	2	12	12
CLASP1	1	1	1	1	1	1	1	2	3	1	1	1
LOC105376681	42	41	41	45	44	44	38	33	49	48	44	43
CLASP2	10	10	3	8	12	8	9	10	9	6	3	8
LOC101927798	1	1	1	1	1	1	1	1	1	1	1	1
DYX1C1	1	3	0	2	2	0	1	1	0	1	1	0
LOC101927790	62	71	78	74	80	88	65	65	98	92	75	74
LOC101927795	10	2	5	6	10	5	10	5	1	10	11	5
DLK1	7	9	3	7	1	8	7	6	6	7	10	5
DLK2	32	32	55	42	73	61	36	49	72	35	55	32
LOC101927793	1	3	1	0	1	2	1	1	1	1	1	0
LOC105376679	31	33	35	34	37	34	34	32	36	39	36	34
LOC105376675	17	19	14	18	89	66	20	131	35	118	97	92
LOC105376678	2	2	1	1	1	1	1	3	1	1	1	1
LOC105376671	0	0	0	2	4	2	7	9	3	0	0	1
LOC105376672	131	119	99	118	102	111	99	93	96	92	102	114
LOC105376673	1	1	1	5	2	5	1	1	1	1	6	1
LOC105376674	31	35	24	31	31	28	24	24	27	31	25	28
LOC105376670	1	1	1	1	1	1	1	2	1	1	1	1
LOC100301516	13	2	7	6	1	3	1	1	2	1	1	1
FLJ12825	1	1	1	1	1	1	1	1	1	1	1	3
NOC2L	24	26	20	28	32	30	24	33	29	20	33	27
LOC100129155	42	43	43	40	39	39	42	38	45	43	35	39
LOC389641	33	28	15	26	18	22	11	9	5	6	8	7
TUB-AS1	1	1	1	1	2	1	3	1	2	1	1	1
LOC390638	1	6	1	1	3	1	1	1	2	1	1	1
LOC100130161	1	1	1	1	11	1	2	14	7	2	14	1
LOC100129148	50	36	37	41	40	41	39	37	41	38	37	39
LOC100129144	18	22	16	10	11	14	15	9	25	22	17	11
LOC100129140	9	13	1	1	2	25	1	1	5	1	1	1
RABL3	9	1	1	3	1	3	1	1	4	0	3	1
NOBOX	25	23	15	30	14	17	12	13	11	11	8	12
RABL6	29	23	32	29	35	31	34	33	38	34	36	33
CDCA2	48	50	29	45	33	36	26	47	21	24	35	33
CDCA3	16	14	17	19	17	19	17	18	22	16	17	22
CDCA4	227	227	216	226	223	218	226	243	233	231	237	220
LOC100130170	0	0	1	0	1	0	2	1	2	0	0	0
CDCA5	1	3	4	1	10	4	7	8	1	1	3	6
LOC100130171	1	3	16	9	16	17	2	7	14	8	11	8
LOC100130172	23	27	15	23	22	19	14	12	19	17	17	17
OR7E90P	10	10	22	16	16	16	6	8	19	13	10	10
CDCA7	11	17	17	10	13	15	14	14	8	21	19	15
CDCA8	6	10	12	11	13	12	4	5	16	9	7	9
SPG20-AS1	1	1	1	1	1	1	1	1	36	1	1	1
LOC100129137	6	1	9	6	4	3	1	10	4	10	8	1
LOC100129138	1	1	4	0	1	2	1	1	1	7	4	2
LOC100129135	9	1	35	13	32	29	45	45	46	40	50	40
LOC100129133	19	16	40	33	16	19	13	17	18	15	14	9
LOC654841	7	1	1	1	1	1	1	1	1	6	1	4
LOC400541	1	1	1	3	1	1	1	1	1	1	4	1
LOC100129130	29	10	62	41	74	68	73	91	63	60	88	67
LOC100130176	0	0	0	0	3	2	0	1	6	0	0	3
LOC100130177	0	0	0	0	0	0	0	0	0	0	0	7
LOC390600	12	20	10	16	7	10	35	2	1	7	3	9
LOC390617	7	3	9	3	2	6	6	16	4	7	4	3
LOC390618	68	56	68	70	56	59	39	50	49	46	51	47
LOC400548	34	38	45	41	40	39	37	36	47	44	40	37
LOC100130180	1	1	0	0	0	0	1	1	1	0	1	0
FUCA1	23	21	13	21	11	17	6	4	7	11	4	15
FUCA2	57	73	44	55	46	42	32	29	34	20	39	41
MAGOHB	13	5	9	9	23	14	4	2	4	3	10	7
LOC400553	50	52	32	48	41	45	40	53	39	38	54	44
LOC390614	3	6	10	3	4	4	3	6	8	14	6	10
PANX1	39	40	44	42	41	39	42	42	48	48	42	44
PIN1P1	84	76	81	78	82	77	82	80	61	67	74	67
PANX2	7	0	13	11	7	2	4	1	0	5	1	2
MIR3688-1	14	13	11	11	15	16	21	15	17	18	16	17
MIR3688-2	13	12	13	9	12	8	10	13	12	14	13	8
TUBB2BP1	27	36	36	33	34	32	33	27	36	36	32	35
LOC100130111	6	4	6	0	7	4	10	6	9	2	9	3
PANX3	0	0	1	0	0	0	1	1	2	5	4	0
LOC100130114	7	3	11	15	11	8	8	2	1	2	6	2
OR7E91P	8	8	5	11	6	7	4	5	9	8	12	11
MTCYBP30	67	67	40	59	32	42	35	22	33	25	28	29
SLC7A4	5	9	9	11	10	8	7	5	15	13	13	11
SLC7A5	58	62	59	60	59	56	56	57	66	63	58	55
SLC7A6	1	1	3	1	1	1	1	7	1	1	1	1
SLC7A7	4	4	3	2	7	8	5	4	8	10	5	5
SLC7A8	15	11	10	14	16	7	21	12	8	14	13	13
SLC7A9	53	61	40	52	38	42	27	50	44	39	44	46
LOC100129184	8	12	19	15	12	14	13	7	16	16	19	13
LOC100130121	63	64	73	68	72	69	60	61	75	69	69	70
NUP62CL	1	1	1	1	1	1	1	1	1	1	1	1
CACUL1	17	17	14	18	11	10	13	11	13	12	14	16
LOC150935	209	204	213	210	230	227	206	203	218	208	225	231
ELOF1	1	1	1	1	1	1	1	1	1	1	4	1
OR7E94P	31	44	38	41	28	40	27	46	39	44	21	33
DLST	1	1	1	1	0	1	0	1	1	1	0	1
NOC4L	23	20	17	20	20	18	23	20	26	24	21	22
SLC7A1	22	16	12	11	9	5	55	32	22	67	16	26
SLC7A2	35	36	35	34	38	39	42	41	43	46	42	41
RAPGEF4-AS1	7	12	4	0	1	0	2	2	2	1	4	5
SLC7A3	51	51	68	58	66	61	75	86	68	77	75	63
LOC100130137	38	35	26	28	29	34	30	32	30	24	24	32
LOC100129175	16	15	9	13	12	10	10	9	11	9	8	5
MFN1	29	30	5	12	3	1	1	1	1	1	0	3
MFN2	1	1	1	1	1	1	1	1	1	1	1	1
LOC149950	0	0	0	1	1	1	1	1	0	0	0	1
LOC100130134	89	88	99	88	99	96	109	112	106	109	111	100
P4HTM	7	1	3	2	1	3	5	9	8	7	8	1
LOC149935	0	0	0	0	0	0	0	0	0	0	1	0
HOXA10-AS	219	214	237	210	238	224	230	222	240	220	228	226
OR7E93P	1	1	1	1	1	1	1	1	1	1	1	1
NOC3L	29	31	33	29	29	31	36	32	31	34	31	25
RABIF	7	0	2	2	5	0	1	10	4	2	0	0
LOC100129168	9	9	4	2	1	4	8	7	7	1	9	5
OR7E96P	18	18	21	19	22	20	40	18	26	22	22	33
ADORA3	4	4	6	89	1	2	2	6	5	65	8	2
ADORA1	27	23	23	28	24	20	17	20	24	25	22	19
LINCMD1	3	2	3	2	1	1	1	1	1	6	1	1
TRV-AAC3-1	20	18	25	16	29	24	37	39	44	45	44	35
MFNG	1	1	1	0	1	1	1	1	1	1	1	1
OR10AE1P	1	1	1	1	1	1	1	2	1	1	1	1
COX7CP1	22	23	32	25	32	28	27	24	36	33	29	24
IL6ST	7	11	21	6	9	12	13	8	8	2	9	12
COL17A1	61	61	21	53	22	35	28	24	28	30	24	16
CHODL	1	1	1	1	1	1	1	1	1	1	1	3
DLX1	56	63	87	71	96	94	83	68	84	85	87	108
DLX2	0	0	0	0	0	0	0	1	0	0	0	1
DLX3	35	39	34	33	31	34	28	31	37	36	34	37
DLX4	10	1	7	1	1	1	2	1	3	4	1	4
DLX5	61	57	14	63	18	39	16	24	19	18	14	41
MIR3198-2	59	69	58	62	62	66	52	52	62	65	60	64
DLX6	1	3	1	1	1	3	1	1	1	1	1	1
MTCYBP20	26	16	25	17	25	20	25	25	25	21	20	20
MIR3198-1	7	8	13	9	6	6	8	8	4	7	9	8
MTCYBP21	0	1	2	4	8	3	5	1	0	2	9	1
MTCYBP22	16	6	4	2	8	4	35	16	13	2	7	13
MTCYBP24	0	0	34	2	24	12	0	1	0	5	7	0
CORO1A	31	34	29	33	28	30	39	33	31	35	28	30
CORO1B	90	84	105	98	102	99	105	101	114	110	99	106
MTCYBP25	67	65	52	65	59	61	55	56	51	50	57	69
MTCYBP26	51	55	51	54	57	57	51	50	57	57	57	60
CORO1C	1	1	1	1	0	1	0	1	0	0	0	12
MTCYBP28	3	3	10	3	12	7	14	1	5	6	6	3
MTCYBP29	50	38	35	25	38	39	43	37	36	20	36	35
OR7E99P	21	21	21	24	21	22	23	19	28	27	23	21
SLC14A1	7	6	3	4	5	5	30	37	8	18	9	18
OR7E97P	1	1	6	1	5	1	1	4	1	1	1	1
SLC14A2	259	260	246	262	256	255	257	272	265	259	269	266
MTCYBP10	1	3	4	1	10	7	17	3	9	2	10	3
MTCYBP11	32	27	31	35	34	30	25	43	30	30	35	29
CORO2A	3	6	0	4	0	2	1	1	0	1	0	5
MTCYBP12	25	24	12	17	12	16	15	15	13	11	6	15
MTCYBP13	9	7	1	0	5	3	1	10	1	7	2	7
CORO2B	39	47	46	51	48	49	42	36	53	48	46	47
MTCYBP14	73	76	60	72	55	60	54	53	56	56	54	62
MTCYBP15	178	179	187	175	184	192	153	183	211	156	191	185
MTCYBP16	1	6	1	6	3	2	5	6	2	4	7	7
MTCYBP17	18	29	17	18	25	22	7	15	19	19	16	12
MTCYBP18	30	24	24	26	24	25	53	23	55	73	26	21
MTCYBP19	10	11	12	18	16	14	15	8	18	15	13	10
LOC100130102	1	1	1	1	1	1	1	1	1	1	1	1
OR10AE3P	63	70	66	58	66	67	64	63	73	70	70	63
LOC400558	7	1	2	1	1	4	1	4	6	3	4	1
TOB1-AS1	59	61	51	58	44	47	49	53	57	35	48	65
CDC73	2	2	7	1	3	3	2	2	4	1	3	1
LOC100129118	20	14	1	20	7	11	12	1	5	12	2	16
LOC389602	2	7	5	4	1	1	10	3	4	2	1	1
LOC400568	1	3	6	0	13	17	9	0	11	14	8	1
LOC100129108	1	38	0	30	1	0	5	1	1	0	1	0
MFRP	41	28	24	49	17	20	31	2	7	17	10	27
LOC100129100	57	53	60	58	68	67	61	60	60	50	60	62
SLC5A11	2	1	1	1	1	1	3	1	1	1	1	1
SLC5A12	64	56	59	59	61	63	63	69	70	58	60	58
SLC5A10	1	1	1	1	1	2	1	2	5	1	5	1
EHBP1	1	1	1	1	1	1	10	1	1	10	1	1
CDC42	56	48	29	53	32	33	38	23	26	38	32	34
CDC45	92	95	97	90	105	103	101	102	101	96	101	100
LOC100820733	1	1	21	7	8	6	4	15	19	9	8	8
LOC100820734	13	18	4	12	1	2	1	1	1	4	1	4
GADD45GIP1	48	44	40	39	46	43	63	56	45	53	48	54
FGF7P2	1	3	1	1	1	1	1	1	1	1	1	1
CDC5L	1	1	2	7	9	3	4	3	2	10	6	1
FGF7P1	74	63	105	109	130	89	108	101	130	117	79	80
PCBP2-OT1	7	8	10	8	7	8	10	6	9	6	1	7
TRAV36DV7	11	1	1	12	18	15	3	3	6	8	8	5
FLJ46284	45	40	46	35	45	40	25	41	37	17	43	39
RN7SL519P	24	22	29	32	32	29	35	28	35	33	31	29
CDC20	8	1	32	16	33	26	16	22	4	32	28	28
CDC23	1	1	1	1	1	1	1	7	1	1	1	4
HYKK	67	22	44	59	9	51	44	23	60	21	21	46
CDC26	1	1	1	1	1	1	4	1	1	1	1	1
CDC27	1	3	1	1	1	1	3	1	1	1	1	1
ATP6V1E1	20	22	16	21	18	14	21	15	15	21	25	13
ATP6V1E2	1	1	1	1	1	1	4	1	1	1	1	1
RN7SL518P	23	22	8	16	13	14	14	6	17	7	4	8
ATP6V1G1	2	1	1	5	1	1	1	1	5	6	1	1
ATP6V1G2	38	34	18	29	20	26	11	16	18	66	14	34
CDC40	29	1	8	8	13	7	28	25	12	14	16	20
RNU6-609P	18	15	14	14	14	14	21	16	13	14	13	19
CDC34	14	21	19	16	19	14	14	12	18	20	12	16
MIR6516	74	82	75	76	78	76	71	71	79	80	76	73
MIR6514	38	46	41	43	39	39	36	32	42	38	40	38
CDC37	151	147	154	149	179	160	131	145	169	111	154	151
MIR6515	1	1	1	1	1	1	4	1	1	1	1	3
MIR6512	1	4	1	0	1	1	1	1	1	4	2	1
MIR6513	1	1	1	4	7	1	1	1	1	1	1	4
TRIB3	1	6	7	9	0	2	4	5	1	60	3	5
MIR6510	49	55	37	45	36	36	16	19	34	16	27	18
TRIB1	3	1	1	1	1	1	1	4	1	1	6	1
TRIB2	1	1	1	2	0	1	2	1	4	0	1	1
RN7SL517P	15	16	20	11	15	16	20	14	9	10	16	17
IGKV1OR22-1	1	1	1	1	1	1	1	1	1	1	1	1
CDKN2AIP	7	2	2	3	1	0	1	7	0	2	1	4
MIR6509	15	21	20	14	16	15	14	12	20	17	17	18
MIR6507	1	1	1	4	1	2	1	1	2	2	1	1
MIR6508	1	8	4	8	3	6	7	9	10	8	4	7
FTH1P9	11	9	6	19	8	5	4	12	11	1	10	7
MIR6505	32	41	42	54	44	45	33	28	47	47	43	40
LOC100913082	1	4	1	4	2	1	2	1	7	2	2	6
MIR6506	2	0	0	0	0	0	3	2	2	0	0	0
MIR6503	61	67	76	58	71	71	85	88	99	91	78	90
MIR6504	77	107	54	104	69	59	24	41	13	52	50	62
MIR6501	8	5	4	0	6	3	5	9	4	5	5	0
MIR6502	12	14	11	16	15	11	13	14	13	20	13	17
MIR6500	91	96	93	90	86	89	113	89	94	110	84	113
ATP6V1C1	1	1	1	1	1	1	11	2	1	1	1	1
ATP6V1C2	63	67	69	66	68	68	68	71	73	71	70	66
RN7SL516P	1	1	1	1	1	3	7	7	1	1	1	1
FTH1P5	72	79	75	79	75	78	71	68	79	77	76	76
FTH1P6	0	0	0	0	0	1	6	0	0	3	1	0
FTH1P7	1	5	1	0	1	1	1	1	4	0	2	1
FTH1P8	176	153	153	178	163	160	157	189	178	169	194	158
FTH1P1	43	47	47	52	51	50	47	49	54	56	55	56
FTH1P2	1	1	1	1	1	2	1	1	1	3	1	1
FTH1P3	18	17	27	21	22	22	19	19	27	25	24	25
FTH1P4	37	38	34	36	35	31	55	48	38	50	45	44
CDC16	4	0	20	7	20	20	10	9	15	6	18	1
SLC2A4RG	52	56	39	54	40	45	33	45	34	28	44	42
EIF4BP2	1	1	1	7	4	2	3	45	6	5	1	1
EIF4BP3	17	19	21	19	22	22	23	19	24	31	28	25
SNORA14A	2	2	1	1	1	1	1	2	1	1	1	1
EIF4BP1	0	2	0	0	0	0	0	0	1	0	0	0
RN7SL515P	11	9	7	9	18	19	13	21	8	10	20	21
SNORA14B	1	1	7	5	15	2	1	9	1	8	1	1
EIF4BP6	1	1	3	0	3	1	1	1	1	1	1	3
EIF4BP7	1	1	1	1	1	1	3	2	1	1	1	1
EIF4BP4	13	15	27	14	24	26	39	18	19	34	21	60
EIF4BP5	9	8	12	7	4	10	32	8	9	1	2	9
BANF1P1	1	1	4	3	1	2	10	24	9	6	11	2
EIF4BP8	2	6	9	8	6	8	2	11	11	9	9	11
EIF4BP9	18	16	15	12	15	10	1	20	13	4	11	12
BANF1P4	27	20	7	19	12	14	6	7	26	8	12	4
BANF1P5	6	0	0	17	2	2	1	0	2	0	1	0
BANF1P2	28	30	26	37	26	28	24	31	26	33	28	28
BANF1P3	21	20	24	19	22	20	32	24	23	33	31	13
RNU6-606P	3	4	15	7	10	5	22	16	16	55	17	9
ZNF587B	0	1	6	1	0	0	0	1	0	0	0	0
CLSTN2-AS1	1	8	1	1	2	6	2	7	1	8	1	1
PRSS3P1	4	10	4	6	1	7	6	12	5	1	1	3
PRSS3P2	0	0	0	0	0	0	0	0	0	0	0	0
PRSS3P3	3	2	6	8	4	3	8	16	9	13	11	9
PRSS3P4	105	104	99	90	103	102	86	93	93	82	93	86
RNU6-605P	61	46	65	54	73	79	94	51	88	90	61	93
DMC1	22	19	6	21	6	10	2	2	1	1	1	11
SNORA16A	0	0	0	1	1	0	2	0	0	0	1	0
SNORA16B	8	3	6	0	9	2	5	0	12	7	9	1
RN7SL513P	144	133	145	140	138	143	142	117	139	116	127	117
RNU6-608P	78	81	82	83	88	85	80	93	91	85	94	84
DFNB59	0	2	0	4	0	0	2	1	0	0	0	0
NFIL3	47	42	35	40	35	40	48	44	38	39	44	53
ATP6V1G3	53	64	74	62	79	66	59	63	83	61	77	61
ZNF585B	1	7	4	2	3	1	21	7	5	20	16	45
ZNF585A	50	51	48	49	42	44	57	56	50	62	53	56
SNORA17A	60	67	52	59	56	55	68	83	58	78	56	51
OFCC1	13	3	4	6	1	3	8	3	1	10	1	34
SNORA17B	30	30	29	31	31	30	27	30	34	29	28	31
POLR3DP1	4	1	3	9	4	6	5	4	8	11	7	9
TRV-AAC2-1	21	25	28	24	25	25	26	26	27	32	26	26
HYPM	38	39	29	37	20	26	31	25	25	32	20	27
HYPK	6	1	9	6	4	11	1	10	9	6	4	8
RNU6-607P	6	8	2	7	10	5	8	1	1	2	5	10
SRP19	1	1	3	2	1	1	1	3	1	3	3	1
OR2AL1P	2	5	5	3	7	5	5	3	6	7	6	13
AMHR2	121	113	117	116	116	124	108	116	136	104	109	118
PCDH11Y	41	35	24	27	25	27	17	7	16	18	15	19
PCDH11X	50	41	31	46	37	38	18	14	24	13	25	35
SNORA103	24	16	46	26	47	42	42	46	64	35	55	45
SNORA104	25	30	30	26	26	29	30	28	35	21	22	39
SRP14	1	1	1	1	1	1	1	1	1	1	1	1
SNORA107	67	63	69	58	74	68	69	77	66	53	68	65
SNORA108	49	54	53	47	59	52	51	49	55	43	58	46
SNORA109	0	4	1	0	0	0	4	4	2	0	2	0
SCAND3P1	2	1	1	1	1	1	2	2	2	1	3	9
SNORA100	0	0	0	0	0	0	0	0	0	0	0	0
RNU6-602P	53	58	32	44	24	30	28	43	35	13	44	36
SNORA11B	18	18	19	21	20	22	24	13	21	10	25	14
SPOCD1	7	4	4	5	3	1	4	1	8	7	2	3
SNORA110	84	65	114	92	106	107	86	78	96	90	98	77
SNORA111	1	1	1	1	1	1	1	1	1	1	1	1
RNU6-601P	41	49	41	45	45	44	35	46	48	42	46	42
OR14L1P	21	24	21	20	19	22	21	22	22	21	18	33
ENTPD1-AS1	1	6	6	4	4	5	13	9	4	6	10	1
RNU6-604P	8	9	1	6	2	2	3	1	8	2	2	5
LOC100129098	0	0	0	0	0	0	0	1	0	0	0	0
LOC100129099	51	58	43	45	48	46	45	41	45	36	48	44
[truncated: 52,262 more rows]
